# Supplementary material for: Application of attenuated total reflection–Fourier transform infrared spectroscopy in semi-quantification of blood lipids and characterization of the metabolic syndrome
Source: PLoS One. 2025 Jan 30;20(1):e0316522. doi: 10.1371/journal.pone.0316522 (PMC11781649; doi:10.1371/journal.pone.0316522)
Supplement: S5 File — (CSV) [file pone.0316522.s005.csv]

Mets	4000	3998	3996	3994	3992	3990	3988	3986	3984	3982	3980	3978	3976	3975	3973	3971	3969	3967	3965	3963	3961	3959	3957	3955	3953	3951	3950	3948	3946	3944	3942	3940	3938	3936	3934	3932	3930	3928	3926	3924	3923	3921	3919	3917	3915	3913	3911	3909	3907
1	0.096991293	0.096931472	0.096772954	0.096617289	0.096684061	0.097153485	0.097934134	0.098314002	0.098049052	0.098151803	0.098364286	0.098186418	0.097548559	0.097432621	0.097904801	0.098236173	0.09872818	0.098952979	0.098918736	0.098720618	0.098722555	0.099201955	0.099309124	0.099164858	0.098815806	0.098791838	0.09880849	0.099008508	0.099558465	0.100116804	0.099917069	0.099670559	0.099922374	0.099863186	0.099989362	0.100561231	0.100225337	0.100226931	0.100976907	0.101324275	0.101197697	0.101622432	0.10212934	0.101985179	0.100995407	0.100474603	0.100837477	0.100903183	0.100687981
1	0.024086146	0.024395369	0.024894744	0.025037307	0.025133105	0.025410686	0.025428498	0.025250882	0.024915988	0.024938285	0.025836611	0.025362594	0.024811685	0.025080213	0.02526401	0.025087778	0.025309546	0.025878977	0.026039034	0.025854383	0.025940852	0.025755532	0.026153687	0.026407829	0.025801772	0.025424805	0.025438271	0.025754757	0.025596708	0.025282631	0.025626523	0.026207127	0.026644504	0.026359232	0.025886109	0.026250618	0.026620893	0.026535833	0.02581792	0.025536492	0.026066996	0.026466949	0.026706668	0.027156001	0.026836066	0.026446726	0.026327739	0.026103795	0.025691623
1	0.006692028	0.006450135	0.006336172	0.006851379	0.006826067	0.006472449	0.006504458	0.006691522	0.006840621	0.007335752	0.007598594	0.007175155	0.007043431	0.007096836	0.00723236	0.007292245	0.006958641	0.006748298	0.006694128	0.007070242	0.007574185	0.007758511	0.007304551	0.006998261	0.006668755	0.007371219	0.007950244	0.008400136	0.008662871	0.007786762	0.007714013	0.00775137	0.007897162	0.008239354	0.007665115	0.007239572	0.007477375	0.007480547	0.007277469	0.00778411	0.008391464	0.008184898	0.007730853	0.007560553	0.007356514	0.007311273	0.007835499	0.008068188	0.007844507
1	0.003816605	0.003687577	0.003650593	0.003587801	0.003669843	0.004095558	0.004550601	0.004808071	0.004519188	0.004714146	0.004857552	0.004727761	0.004315576	0.004068939	0.004144355	0.004452941	0.004673952	0.004735363	0.005082279	0.005053114	0.004756537	0.005188128	0.005489733	0.005433044	0.005097059	0.005161281	0.005069774	0.004808376	0.005322784	0.005963401	0.005530398	0.005488989	0.005758616	0.005587386	0.005489707	0.005561119	0.005664554	0.005887079	0.006544495	0.006990095	0.006664962	0.006538458	0.006412704	0.00634113	0.006082539	0.005770212	0.005842476	0.005832222	0.005798832
1	0.014446519	0.014894942	0.01508605	0.014778398	0.014924752	0.015268209	0.015480012	0.015182985	0.015466757	0.015681844	0.015929593	0.015544044	0.015024984	0.014712081	0.014935001	0.015350308	0.015426124	0.015573934	0.015826393	0.015661737	0.015560389	0.015595337	0.015537968	0.015890272	0.015940128	0.01571385	0.015857063	0.016295519	0.016091753	0.015989466	0.016923098	0.016855728	0.016495239	0.016678423	0.015990542	0.015840113	0.016038423	0.016387718	0.016548231	0.016509553	0.016637761	0.016416283	0.016448179	0.016247209	0.016377859	0.017259192	0.017309628	0.016605642	0.016373752
1	0.011620725	0.01128662	0.011181008	0.012016087	0.012161122	0.011986403	0.012250084	0.012536651	0.012906139	0.013601569	0.014086343	0.014037829	0.01418019	0.014400091	0.014758832	0.014914495	0.014734195	0.01473333	0.014935719	0.0155152	0.016013851	0.016342426	0.016202195	0.016089072	0.016061224	0.01691377	0.017415781	0.018006256	0.018598797	0.017984664	0.017718418	0.018011555	0.018761456	0.019178733	0.018928928	0.018744448	0.019066401	0.019171432	0.019328814	0.019957107	0.020500742	0.020482089	0.020458829	0.020782396	0.020726833	0.02084483	0.021535296	0.021884291	0.021808743
1	0.023089461	0.022932621	0.023055647	0.022647755	0.022498198	0.022334255	0.022573492	0.02290659	0.022730023	0.022785515	0.022887453	0.022514015	0.022433434	0.022589797	0.022740066	0.023100412	0.023416044	0.022905681	0.022410734	0.02254834	0.02247454	0.022231145	0.022555858	0.023347544	0.023270184	0.022787845	0.022328202	0.022459773	0.022632318	0.022619812	0.022932053	0.023073321	0.023088353	0.023171496	0.022891209	0.022598933	0.022661289	0.022844736	0.022560343	0.022331117	0.022330374	0.022598553	0.022927748	0.022936739	0.023082573	0.022804983	0.02237048	0.022033982	0.021345729
1	0.015432171	0.015522223	0.01534928	0.015697468	0.016086426	0.016199397	0.016024118	0.015723227	0.01584862	0.016156381	0.016105007	0.016175102	0.016358169	0.015998881	0.01571567	0.015837435	0.016067741	0.016183712	0.016140802	0.01579145	0.015102337	0.015513519	0.016381787	0.016022962	0.016191989	0.016551157	0.016915474	0.016791025	0.016512973	0.01629441	0.016394107	0.016797082	0.016822066	0.016078452	0.016081367	0.016752096	0.017199779	0.017037336	0.016850879	0.016446913	0.016551232	0.016841026	0.016866395	0.016832601	0.016706765	0.016669888	0.016564701	0.016582793	0.016757388
1	0.011049009	0.010803292	0.010574873	0.011302411	0.011410947	0.011078158	0.011086741	0.011502562	0.012084731	0.012808894	0.013118221	0.013013214	0.0131258	0.013258967	0.013725506	0.01395727	0.013630962	0.013366436	0.013441415	0.014067587	0.0147029	0.014965134	0.014499581	0.014485989	0.014529156	0.015309885	0.01570623	0.016148277	0.016795766	0.016329262	0.016245294	0.016543843	0.016944837	0.017263761	0.017173946	0.017002767	0.01729412	0.017400473	0.017606163	0.018189821	0.018681329	0.01867291	0.018783541	0.01910546	0.018692525	0.018645339	0.019446405	0.019915147	0.020096589
1	0.017108466	0.016988413	0.016695946	0.01714256	0.017139319	0.016933667	0.017132532	0.017288126	0.017464705	0.018000869	0.018073387	0.017527174	0.01726266	0.017210118	0.017095972	0.017378265	0.017698878	0.017800726	0.017991332	0.017831312	0.018158726	0.018016186	0.017092232	0.017609363	0.018252756	0.017712111	0.017240267	0.017752768	0.017689493	0.017600073	0.017971657	0.018307785	0.018263424	0.018189879	0.018292489	0.018143386	0.017773461	0.017696345	0.018037304	0.018374134	0.018162983	0.018060492	0.018337574	0.017980462	0.017479546	0.017683111	0.018018981	0.018064417	0.017432723
1	0.005313714	0.005598365	0.005914425	0.00590537	0.006015059	0.00633455	0.006585428	0.006147088	0.006079076	0.0063781	0.006521833	0.006593305	0.006529538	0.006265818	0.006246889	0.006631711	0.006656534	0.006848377	0.007357865	0.00730551	0.006903034	0.006718706	0.007175656	0.007104612	0.007037481	0.007524989	0.007510176	0.007494506	0.007866574	0.008259991	0.008069415	0.007793585	0.007923838	0.007464191	0.00713986	0.007182337	0.007476169	0.00792045	0.007791033	0.008152252	0.008712607	0.00850641	0.008687331	0.008799114	0.008799037	0.008629478	0.008103345	0.007471168	0.007638416
1	0.004807146	0.004855293	0.004896031	0.005015589	0.005418264	0.005702892	0.005787175	0.005397751	0.005434416	0.00586765	0.006044874	0.00605229	0.005850898	0.00538619	0.005411082	0.00573477	0.005606534	0.005712037	0.006152136	0.006266322	0.006044312	0.005914937	0.006121954	0.006135676	0.006062447	0.006552899	0.006640461	0.00635274	0.006631728	0.007251484	0.007142344	0.006751142	0.006995162	0.006605544	0.006308633	0.006242756	0.006517991	0.007169744	0.007393276	0.007771897	0.008250681	0.007965269	0.008047051	0.008448973	0.008441126	0.007930258	0.007191275	0.006458405	0.007166674
1	0.042485774	0.042847928	0.042975798	0.042922661	0.042759601	0.042667169	0.042669963	0.042015813	0.041795488	0.042007282	0.042788457	0.043481123	0.0435788	0.043308146	0.043210071	0.042847089	0.0429268	0.042832907	0.043127872	0.042716283	0.042417213	0.042622056	0.042515803	0.04300186	0.043686438	0.043947317	0.044127617	0.043429509	0.042915083	0.042793456	0.043012183	0.043507401	0.044263892	0.044363584	0.04400843	0.044139061	0.043803934	0.043667849	0.043979391	0.043963861	0.044105362	0.043979265	0.044331115	0.044300608	0.04369555	0.043817222	0.044396561	0.04421144	0.043976471
1	0.068737045	0.068819173	0.069195695	0.069434948	0.069790892	0.069958113	0.070023425	0.069894567	0.070012107	0.070750967	0.071006514	0.070572659	0.07068979	0.070725434	0.070787929	0.070955649	0.070654199	0.070872687	0.071463004	0.071155317	0.071140088	0.071443461	0.071929783	0.072023943	0.071914077	0.072270475	0.072118476	0.072328195	0.072507344	0.071712792	0.071335725	0.071361654	0.071533062	0.072143838	0.072555147	0.072647721	0.072339632	0.072248481	0.072013445	0.07200326	0.072285064	0.071922228	0.071632646	0.072297134	0.073053554	0.073546857	0.073574588	0.073035449	0.072557703
1	0.067725062	0.067989677	0.067573696	0.066830508	0.066514686	0.067199193	0.067163303	0.066847079	0.06715972	0.067693733	0.067298867	0.067615442	0.068182997	0.067627482	0.067326434	0.067567639	0.067694552	0.067918405	0.068258964	0.068699956	0.068887733	0.0686941	0.068790287	0.068849631	0.0685075	0.067688778	0.067696758	0.068183146	0.068738006	0.068581209	0.067737944	0.068057485	0.068835914	0.069314428	0.069415636	0.068685479	0.068388842	0.068210542	0.068326503	0.068737701	0.068575636	0.068810053	0.069225982	0.069185607	0.068392754	0.068208158	0.068296731	0.068615533	0.068814687
1	0.006058066	0.006159235	0.006309411	0.006377313	0.006534475	0.00681437	0.006917002	0.006207896	0.005934684	0.006337793	0.006525845	0.006291939	0.006228616	0.00604096	0.005944954	0.006286054	0.006320773	0.006446845	0.006698896	0.006596536	0.006189046	0.005958162	0.006176642	0.006113454	0.006179112	0.006700073	0.006735005	0.006430542	0.006618747	0.006987356	0.006697808	0.006425512	0.006530676	0.006215735	0.005890815	0.005688979	0.005730473	0.006262862	0.006548342	0.00702032	0.007381254	0.006990767	0.007025027	0.007246366	0.007114479	0.00662557	0.005822918	0.005144711	0.005492493
1	0.005636048	0.00602527	0.006232142	0.006143142	0.006354538	0.006728781	0.006968142	0.006437515	0.006154691	0.006320603	0.006436902	0.00644293	0.006520595	0.006433195	0.006133094	0.006489686	0.006645623	0.006753968	0.006931521	0.006928531	0.006700136	0.006434079	0.006690978	0.006787032	0.006744689	0.007204385	0.00717746	0.006802084	0.007025904	0.007567541	0.007392262	0.007007321	0.007179431	0.006939356	0.006615959	0.006678565	0.006774079	0.00710054	0.00704338	0.007206756	0.007591073	0.00753327	0.007634679	0.007634107	0.007426246	0.007016135	0.006493504	0.005987964	0.00637769
1	0.056562793	0.056664582	0.057251416	0.057784945	0.058173172	0.058856525	0.059025556	0.058095276	0.058031298	0.05886795	0.05907036	0.058592562	0.058884952	0.059344005	0.059497088	0.059168149	0.058955491	0.059491698	0.05973288	0.058993384	0.058980752	0.0593399	0.059979364	0.060475018	0.060620081	0.060364336	0.059578039	0.060417283	0.061178181	0.059770133	0.060595594	0.06167319	0.061321098	0.061127804	0.058758527	0.057961497	0.061796177	0.063505836	0.060874391	0.061737087	0.063872568	0.060273997	0.057979573	0.058660984	0.063135847	0.063046254	0.061805401	0.061821587	0.061365724
1	0.11973349	0.119940996	0.120731249	0.121199846	0.121403351	0.121974751	0.12213394	0.121039413	0.120952286	0.121600762	0.121663652	0.12127272	0.121444233	0.121542692	0.121621147	0.121337242	0.121411681	0.121987328	0.122205228	0.121430039	0.121339254	0.121356227	0.121621653	0.12210761	0.122303076	0.12199074	0.121407472	0.122369587	0.123114139	0.121334866	0.122191407	0.123387448	0.122694463	0.122252055	0.119514756	0.118613906	0.12296918	0.124721721	0.121853292	0.122509718	0.125270247	0.121202491	0.118438959	0.118922949	0.123940304	0.123665139	0.122146912	0.122173503	0.121728532
1	0.138724834	0.138937995	0.139929533	0.140128031	0.140037164	0.140822113	0.1412002	0.139940724	0.139783308	0.140427604	0.140565321	0.139979497	0.140018687	0.140223294	0.14024739	0.139749989	0.139787599	0.140204385	0.140195295	0.139417693	0.1395448	0.139657855	0.140066743	0.140469775	0.140482932	0.140005231	0.139325485	0.140374318	0.141027063	0.139141634	0.140194088	0.141388938	0.140383527	0.139932722	0.137162283	0.13648358	0.140882894	0.142266899	0.139245644	0.139935941	0.14250499	0.138537198	0.135865971	0.136093214	0.140989587	0.140878856	0.139396027	0.139287114	0.138760969
1	0.013703897	0.013783972	0.014141382	0.014363487	0.01462956	0.014595814	0.014508554	0.014699205	0.015267803	0.015360553	0.015233102	0.015850544	0.01649012	0.016394777	0.016606228	0.016884455	0.017485268	0.018116618	0.017996328	0.018106947	0.018228363	0.0182845	0.018547527	0.018348577	0.018125992	0.0188039	0.019153144	0.018982995	0.019114641	0.019388702	0.01971597	0.019337537	0.019053856	0.019228069	0.019507365	0.01946063	0.019544572	0.020187944	0.020511938	0.020672105	0.020957362	0.020848997	0.020735797	0.020880157	0.021055769	0.021199806	0.021604987	0.02160627	0.021133687
1	0.618142605	0.617646039	0.617828548	0.617963672	0.617916644	0.618016124	0.618757665	0.618563175	0.617830455	0.617627323	0.618853152	0.61872977	0.619224966	0.619772375	0.620373309	0.619986892	0.619563222	0.619181693	0.619523048	0.619688392	0.620265841	0.620052457	0.619992197	0.61956495	0.619686902	0.619593918	0.61962086	0.619228065	0.619451165	0.619806886	0.62002939	0.619777858	0.620163739	0.619751871	0.619144976	0.618967474	0.61967963	0.619959056	0.619965255	0.620082319	0.619692922	0.619038224	0.619148672	0.61985153	0.620471537	0.620008528	0.619449377	0.618794918	0.618415415
1	0.016682412	0.016222395	0.016461032	0.016760686	0.016721921	0.016785666	0.016949756	0.017329015	0.017559169	0.017792294	0.017733468	0.017446827	0.017166425	0.017088791	0.017576499	0.017543942	0.01748408	0.017758381	0.017944828	0.018283118	0.018402124	0.018379623	0.018345419	0.018428892	0.018744934	0.018933585	0.018962763	0.019034483	0.01932808	0.019446973	0.018980756	0.019457439	0.019854605	0.019709777	0.019462071	0.019849557	0.020097034	0.020074509	0.019905755	0.020325486	0.021124311	0.021059906	0.02044549	0.020056345	0.0202237	0.020653209	0.020324321	0.020359118	0.020779986
1	0.00327653	0.004588479	0.004766972	0.004482294	0.004575262	0.004328972	0.004595487	0.004373952	0.00402732	0.004840663	0.005715065	0.00573538	0.005418683	0.005470043	0.005423236	0.005656332	0.006100027	0.006563909	0.007176481	0.007200907	0.00691656	0.006693875	0.006796896	0.007080032	0.007138358	0.006675635	0.006922789	0.007149848	0.00747082	0.008125543	0.008070735	0.007933858	0.008143151	0.008154213	0.00888275	0.009337872	0.00855906	0.007969073	0.008654684	0.008914847	0.008997616	0.010357366	0.010268843	0.009745511	0.008734386	0.008878727	0.00928315	0.009514183	0.01037567
1	0.010340163	0.010210981	0.010300386	0.010389578	0.010340049	0.01047744	0.010689383	0.01082592	0.010842772	0.010663059	0.010725643	0.010092396	0.009668685	0.010372934	0.01084037	0.010652849	0.01032536	0.010699932	0.010579941	0.010022676	0.010168174	0.010482473	0.010606706	0.01078037	0.01050891	0.010289283	0.010537252	0.01120543	0.011491714	0.011187105	0.011215808	0.011150601	0.010931536	0.010973337	0.011067598	0.01103712	0.011325722	0.011651491	0.011032826	0.010672973	0.010442576	0.00972179	0.010388499	0.010770893	0.01097845	0.010846761	0.010475202	0.011223899	0.011401378
1	0.007895496	0.007389863	0.007146589	0.007970193	0.008164608	0.007475673	0.0073257	0.008229245	0.009090714	0.008702549	0.008767515	0.009245999	0.008570416	0.007705527	0.007821391	0.008326077	0.008756845	0.009001936	0.009009966	0.009604099	0.009774357	0.009288886	0.008976004	0.008920408	0.009106169	0.009488976	0.009399967	0.008994048	0.009166082	0.01014145	0.009920484	0.009084485	0.009297539	0.009208464	0.010688471	0.011444956	0.009728629	0.009396903	0.010852725	0.01046975	0.009359816	0.011275973	0.012465506	0.01193969	0.010373015	0.010419654	0.010968619	0.011070362	0.011197126
1	0.030949052	0.031304501	0.03133329	0.031417787	0.031451393	0.031634819	0.031405132	0.031254627	0.031230764	0.031156598	0.031645283	0.032266952	0.032165747	0.032237254	0.032397334	0.032005243	0.031618584	0.032117613	0.032255538	0.031959478	0.032550778	0.032807544	0.032654531	0.033217512	0.033486031	0.033239406	0.032786105	0.033049978	0.033837203	0.033897713	0.033490021	0.033360489	0.033453707	0.03377188	0.033595778	0.033453897	0.034287851	0.034770641	0.033708833	0.033949982	0.034956716	0.034104362	0.033571366	0.034385063	0.035175558	0.034884762	0.034669671	0.034655746	0.034005273
1	0.011901214	0.011621315	0.012118954	0.011929402	0.011344947	0.011197545	0.011924708	0.011931779	0.011524778	0.011232919	0.011198196	0.011568522	0.011310197	0.011262447	0.011251093	0.011280644	0.011651694	0.011657415	0.011522078	0.011421695	0.011685045	0.011928615	0.01211817	0.011725198	0.011308293	0.011261179	0.010945685	0.011192754	0.011625996	0.011310731	0.011265622	0.011755923	0.011595124	0.011275209	0.01083966	0.010306584	0.010893065	0.011387984	0.010876074	0.010296873	0.010432187	0.010754183	0.01131935	0.011732575	0.011530543	0.011649922	0.011575359	0.01140572	0.011126931
1	0.006739834	0.007216888	0.007530351	0.00735164	0.007433862	0.007541525	0.007582463	0.007665962	0.007625639	0.007764876	0.0077849	0.007212931	0.00714837	0.007535222	0.007619551	0.007426975	0.007349739	0.007583119	0.008027495	0.007805204	0.006997196	0.007438706	0.008203571	0.008528829	0.008569693	0.008964731	0.008775596	0.008323494	0.008509531	0.008662598	0.00852243	0.008748229	0.0089631	0.008903382	0.008754071	0.008877302	0.009111532	0.009382794	0.009205498	0.008968197	0.008870035	0.00912274	0.009185528	0.009305838	0.009009253	0.009003867	0.009590788	0.009765052	0.009586852
1	0.011501698	0.011449782	0.011303623	0.011174124	0.011381948	0.011526945	0.011456416	0.011294658	0.010739927	0.010662513	0.010832986	0.010971547	0.010569213	0.010374478	0.010196894	0.010620503	0.0111273	0.010742053	0.010548931	0.010760521	0.010477497	0.010454319	0.010501388	0.010484056	0.010520387	0.01047967	0.010461431	0.010570619	0.010308696	0.010099253	0.010099295	0.010162789	0.010204514	0.010550482	0.010366307	0.00992056	0.009598746	0.00947478	0.009779801	0.009635688	0.009846235	0.010102641	0.009689759	0.009344663	0.009305512	0.00951397	0.009860427	0.009837216	0.009390862
1	0.008767873	0.008462421	0.008335616	0.008820951	0.008983793	0.008818081	0.00893915	0.009504929	0.00944374	0.009424868	0.009867518	0.010159948	0.009985282	0.009729777	0.009755341	0.00996069	0.010420219	0.010706055	0.010738424	0.010234101	0.01008844	0.010464213	0.010379892	0.010074581	0.010543906	0.010983795	0.01085413	0.010378935	0.010776955	0.011168933	0.011036022	0.01130475	0.01175465	0.011677857	0.011379101	0.011244926	0.011309242	0.011543956	0.011856908	0.011877855	0.011458123	0.011477344	0.01156822	0.011436095	0.011480439	0.011467611	0.011590386	0.012048318	0.012063035
1	0.007952427	0.007903568	0.007632081	0.007462384	0.007404703	0.007591858	0.007685957	0.008112133	0.00862242	0.008769028	0.009015912	0.008802966	0.007983741	0.007844684	0.00823152	0.008238734	0.008080431	0.008285489	0.008307699	0.007983125	0.00808506	0.008465515	0.008539187	0.008551088	0.009050552	0.008928406	0.008553636	0.008417077	0.008906135	0.008814104	0.008676732	0.008481586	0.008267683	0.008481531	0.008968844	0.008784571	0.008437686	0.008467035	0.008289865	0.008024151	0.008665944	0.008872737	0.008592976	0.00835035	0.0083748	0.008517157	0.008437173	0.008688247	0.008436672
1	0.01200711	0.012674998	0.012993577	0.012845811	0.013130412	0.013910471	0.014583535	0.014437784	0.014243064	0.013753684	0.013703232	0.01440087	0.014527087	0.014618507	0.014789507	0.015118009	0.015113117	0.015050609	0.015906716	0.016255124	0.016024958	0.015996572	0.016053941	0.016184682	0.016683336	0.017256929	0.017357806	0.017039185	0.017041963	0.017172085	0.017296677	0.017425057	0.017225223	0.017542135	0.018189751	0.018323911	0.018467916	0.018826718	0.019096831	0.018848386	0.019018251	0.019848159	0.019979628	0.020145731	0.020229233	0.020486901	0.02060364	0.02067245	0.020392794
1	0.689867139	0.687182605	0.684980094	0.681842566	0.680060625	0.677237511	0.67538172	0.673076451	0.671039402	0.668035507	0.666238427	0.663764358	0.662059486	0.659926593	0.658343792	0.655822217	0.653850079	0.651459873	0.649508715	0.646876812	0.64542228	0.64324379	0.641605735	0.639252782	0.637804866	0.635126233	0.633160412	0.631113589	0.630046964	0.627530694	0.625803173	0.623311043	0.621820569	0.619878411	0.617760539	0.615212083	0.613624394	0.611618459	0.610250533	0.608002603	0.606189609	0.603807628	0.602364182	0.600216329	0.598430574	0.596346974	0.594911873	0.592761636	0.591164708
1	0.013921863	0.014504026	0.015030298	0.015304698	0.015111305	0.015444776	0.016059367	0.0160334	0.01590728	0.016355192	0.016539341	0.016492499	0.016508041	0.016678795	0.017359121	0.017639628	0.017234581	0.017456265	0.017791016	0.017726654	0.01742398	0.01786672	0.018550145	0.019326551	0.019401984	0.018850202	0.01869471	0.019190509	0.020026501	0.020288805	0.020192087	0.020562761	0.021241562	0.02178771	0.021918772	0.021221593	0.020739485	0.021071618	0.021921096	0.022222307	0.022679871	0.022526972	0.022320688	0.022583544	0.022799747	0.023101926	0.023721203	0.023844119	0.023514891
1	0.008609558	0.008184409	0.007999619	0.00838573	0.009182495	0.009255222	0.009024845	0.00926716	0.00932127	0.009502221	0.010213077	0.010286027	0.009903379	0.009458179	0.009256513	0.009275866	0.009313886	0.009255718	0.009509427	0.009198586	0.009397713	0.01029171	0.010245239	0.009759407	0.009763919	0.009983373	0.009857115	0.009702001	0.010300303	0.010666818	0.010518887	0.010084965	0.010346257	0.010442383	0.010076866	0.01015956	0.010202947	0.00985764	0.010078894	0.010133242	0.010615299	0.010875597	0.010816097	0.01066269	0.010612723	0.010738252	0.010887636	0.010656111	0.010274434
1	0.004780898	0.004922087	0.005131141	0.005308033	0.00524474	0.005146583	0.00536035	0.005666044	0.005756639	0.005322166	0.004862595	0.00497447	0.004473523	0.004893701	0.005185651	0.005469082	0.005466922	0.004781943	0.004825513	0.004975745	0.004857661	0.005321452	0.005590438	0.005774649	0.006050918	0.006199464	0.00595472	0.00537287	0.005261264	0.005681949	0.005666492	0.005619862	0.005723873	0.006018873	0.006262106	0.006031701	0.005449674	0.00557518	0.005611175	0.005439951	0.005851721	0.006414027	0.006311607	0.006135603	0.005858176	0.00644894	0.006418224	0.006353219	0.006331402
1	0.014174376	0.014436744	0.014702719	0.014655363	0.014663075	0.015116408	0.015256992	0.015429325	0.015728232	0.016241845	0.016777026	0.016953023	0.016983414	0.017055554	0.017002262	0.017892815	0.018377922	0.018586263	0.019045739	0.019081177	0.019054927	0.018995751	0.018903108	0.019682264	0.02063489	0.020380583	0.02002777	0.020083476	0.020450348	0.02057077	0.0205309	0.021312186	0.022093128	0.022250615	0.021993175	0.021731474	0.022346089	0.023228014	0.023438651	0.022907399	0.022784708	0.023610868	0.023526529	0.023438504	0.023938309	0.024611995	0.025076166	0.025305288	0.025320254
1	0.006752919	0.006830971	0.007080658	0.007749816	0.007555768	0.007478298	0.007459004	0.007439994	0.007247815	0.006901109	0.007099926	0.007758219	0.007537927	0.007387454	0.007534973	0.007320406	0.006817519	0.006689953	0.006955055	0.006977376	0.007115901	0.007451136	0.00743214	0.007254899	0.007597146	0.007939837	0.007466272	0.007187834	0.007474281	0.007052974	0.007139749	0.00785425	0.007738687	0.007857063	0.007816592	0.007180679	0.007277348	0.007182373	0.00719616	0.007034613	0.007368874	0.007610903	0.007204636	0.007058746	0.007487788	0.008000767	0.007943848	0.007884258	0.007823178
1	0.018475624	0.018782286	0.019447252	0.019782757	0.019628134	0.019953949	0.020188197	0.020512667	0.020469384	0.02086674	0.02204778	0.022267284	0.022302574	0.022835856	0.023381211	0.024235871	0.024245011	0.024341349	0.024440901	0.025111731	0.025991336	0.026053539	0.026010618	0.026329668	0.026697652	0.026775746	0.027468268	0.028571611	0.028933261	0.028786929	0.028670778	0.028577801	0.029288318	0.030296484	0.030455193	0.030891113	0.031636462	0.031602297	0.031173928	0.032082632	0.032618921	0.032371134	0.032494824	0.032985788	0.033655848	0.034257591	0.034715187	0.034959529	0.03515058
1	0.016289411	0.016369307	0.016704286	0.016885672	0.017260196	0.017951965	0.018468842	0.018344356	0.018078573	0.018725974	0.019308511	0.018913073	0.019228172	0.020234259	0.020958764	0.020422047	0.0198557	0.020336656	0.020364156	0.020558828	0.021296483	0.02147221	0.021976113	0.022180287	0.022525866	0.023063026	0.023739159	0.024219932	0.024569506	0.024333648	0.024209497	0.024530115	0.024804357	0.02517134	0.024813337	0.024932561	0.027147379	0.027806273	0.027028978	0.027673397	0.027633136	0.026029671	0.025360143	0.025984466	0.027546456	0.027497489	0.027147006	0.027785135	0.029106427
1	0.01505981	0.015028452	0.015122384	0.015646482	0.015792174	0.015632307	0.015908193	0.016026851	0.016241783	0.016907124	0.017141925	0.017472588	0.017545328	0.017619224	0.017764119	0.018142015	0.018441463	0.018881543	0.019372668	0.019023186	0.018568384	0.018995507	0.019726193	0.019784447	0.019539027	0.020040009	0.020642119	0.020865848	0.021125419	0.020811392	0.021106351	0.021752527	0.02159719	0.021637054	0.021934941	0.022224821	0.023122691	0.023071991	0.022352573	0.022331834	0.023527293	0.023785533	0.023641439	0.023858037	0.024555635	0.024527512	0.024298279	0.024372095	0.024470259
1	0.007055451	0.006756018	0.006832075	0.0072412	0.00719766	0.006571226	0.00633982	0.00672098	0.00702088	0.006577333	0.006458109	0.006679097	0.006632874	0.006292306	0.006117227	0.0065678	0.006416447	0.006328173	0.006322197	0.006032869	0.006213281	0.006367679	0.006375907	0.006548277	0.006509909	0.006724318	0.006267186	0.006117105	0.006550211	0.00662263	0.006337206	0.006391388	0.006526201	0.006682795	0.006433011	0.006326215	0.006111432	0.005977179	0.005802048	0.006192627	0.006749174	0.006944336	0.00654592	0.006445508	0.0064893	0.00615326	0.006009111	0.006107455	0.006227661
1	0.015458017	0.015591212	0.015092647	0.01478395	0.015059762	0.015341258	0.015122296	0.015072649	0.01495044	0.014987872	0.014698143	0.014245804	0.014188782	0.014669674	0.015110947	0.015255705	0.014481219	0.014131595	0.014589424	0.014914446	0.01459122	0.014343563	0.01409003	0.014432997	0.014816487	0.014984133	0.014938492	0.014570947	0.014201758	0.014183124	0.013613406	0.013818693	0.014814906	0.015005663	0.015047307	0.01462763	0.013868933	0.014020317	0.014897466	0.014402504	0.013787953	0.014338921	0.014912457	0.014533988	0.013031611	0.013297064	0.013474067	0.013421171	0.013629524
1	0.005735211	0.006109146	0.006211556	0.006250466	0.006366464	0.006374149	0.005938794	0.006266159	0.006378387	0.006060338	0.005927142	0.006301158	0.006705573	0.006938744	0.007003096	0.00680333	0.006302423	0.005808157	0.005787371	0.006251559	0.006244014	0.00584824	0.00613254	0.006395675	0.006253414	0.006216747	0.006858974	0.007097094	0.0065293	0.007037899	0.006834993	0.006323843	0.006344398	0.006011784	0.006822082	0.007616099	0.0072677	0.006701085	0.006942288	0.007189297	0.006906673	0.00686818	0.007206168	0.007233605	0.006535266	0.00643836	0.006195548	0.006415664	0.007090012
1	0.005990805	0.005587072	0.005346463	0.005505076	0.006249726	0.00682001	0.006788859	0.006636259	0.005796441	0.005924086	0.006299939	0.005909091	0.005699815	0.006230135	0.006910739	0.006833158	0.006446016	0.00632035	0.006589624	0.007051773	0.007377581	0.007280197	0.006900647	0.006730226	0.006703979	0.006429516	0.006357658	0.00676214	0.007124691	0.006767847	0.006927274	0.007558545	0.007291739	0.0069717	0.006475356	0.006451408	0.006964682	0.007617215	0.007237068	0.007495516	0.008851274	0.008527564	0.007741376	0.007789794	0.008417862	0.008383634	0.007891508	0.007552226	0.007431975
1	0.010465451	0.010463697	0.010813871	0.011061484	0.010851114	0.010407858	0.010226972	0.010478972	0.010617879	0.010603675	0.010269432	0.010692636	0.010964494	0.010529719	0.01070933	0.010962253	0.010511326	0.010527627	0.01031933	0.010053941	0.010188413	0.01025211	0.010323382	0.010826298	0.010554606	0.010093015	0.010068554	0.010334295	0.011078107	0.010803441	0.010311843	0.01078196	0.011012403	0.010523451	0.009558559	0.009328493	0.009931739	0.01038082	0.01006185	0.009452291	0.009388097	0.009522869	0.009495179	0.009243513	0.009430927	0.010078751	0.010318778	0.009808743	0.009281578
1	0.0095339	0.009185351	0.009102204	0.009877906	0.00974049	0.009434023	0.010087376	0.010026685	0.009907122	0.010349129	0.010852407	0.010652732	0.01025306	0.01071346	0.011039421	0.010633119	0.011121087	0.01153872	0.011048016	0.010395839	0.009822554	0.010632544	0.011297841	0.011642142	0.01171782	0.011446577	0.011363482	0.012046718	0.012563666	0.011626749	0.011826617	0.012750497	0.012883609	0.012482428	0.011687918	0.011679918	0.012945215	0.013683812	0.012636083	0.012660282	0.013989028	0.01331509	0.013073582	0.012844638	0.013247739	0.013450704	0.013121314	0.013560513	0.013507091
1	0.007160997	0.007510074	0.007119873	0.006652698	0.006573302	0.006736637	0.006812874	0.006883407	0.006679851	0.006288998	0.006424801	0.00696361	0.007027349	0.006659145	0.006460911	0.006715668	0.006790558	0.00662767	0.006747294	0.006955957	0.007107738	0.00713524	0.006903165	0.00684685	0.007228604	0.007729832	0.007620109	0.007405319	0.007987333	0.007881464	0.00751227	0.007754198	0.008086101	0.007933022	0.007499102	0.007266486	0.007143313	0.007255686	0.007829952	0.00787373	0.007677752	0.007522419	0.00695847	0.006861732	0.007590494	0.008310402	0.008031919	0.007216826	0.007091133
1	0.005753784	0.005716204	0.005446684	0.005617994	0.00597928	0.006377848	0.00642615	0.007016002	0.007458786	0.007282879	0.007470582	0.007831243	0.007569637	0.007160614	0.007925378	0.00890207	0.009005414	0.008668433	0.008632352	0.008835901	0.008983724	0.009259252	0.009274214	0.009132899	0.009487483	0.00960315	0.0101128	0.011020416	0.011484588	0.011378717	0.011195907	0.01139394	0.011428361	0.011661962	0.011766685	0.011706694	0.012035813	0.013070592	0.013254505	0.012589728	0.012804031	0.012792669	0.012925694	0.013064835	0.012665507	0.01301284	0.013267814	0.013361184	0.013836741
1	0.011876766	0.011947777	0.011791703	0.011742966	0.011875803	0.011888989	0.012390965	0.01305655	0.012882137	0.012683567	0.012784636	0.012768478	0.013474296	0.01378236	0.013323315	0.013009537	0.013322646	0.013728811	0.013669441	0.013660296	0.013793244	0.014495047	0.014605225	0.014331104	0.014577265	0.014520429	0.014733663	0.014807735	0.014926263	0.015538061	0.016112493	0.015674319	0.015090326	0.014544892	0.01420032	0.014481425	0.01530766	0.015703835	0.015314788	0.015596124	0.015799548	0.014945923	0.014397257	0.014773057	0.015664255	0.015407663	0.015333673	0.015349451	0.015414285
1	0.005401	0.005007919	0.005238954	0.005353496	0.005295885	0.005473413	0.005988188	0.005984247	0.005695268	0.005680639	0.005921788	0.005901171	0.005355515	0.005107139	0.005833707	0.006177072	0.005759713	0.005597677	0.005658018	0.005483465	0.005399413	0.005657075	0.006026736	0.006303647	0.006127159	0.005932774	0.006051918	0.00581295	0.005780863	0.005655812	0.005767598	0.006248143	0.006263851	0.006177041	0.006012974	0.005850311	0.005838464	0.00599826	0.006488411	0.005532358	0.005569871	0.006559355	0.006273089	0.005947502	0.005994614	0.006344625	0.006367743	0.006739195	0.006831873
1	0.00492718	0.005327302	0.005711803	0.005925509	0.005728262	0.005227822	0.004979178	0.005069138	0.005590235	0.005463431	0.005574244	0.005964316	0.006170986	0.006237798	0.005873607	0.005625824	0.005631788	0.00576913	0.00621492	0.006439252	0.006311437	0.006010856	0.005773717	0.006123211	0.006302777	0.006661178	0.006933141	0.006542937	0.006571849	0.00683327	0.006829002	0.007225944	0.00731256	0.007401445	0.007259562	0.006930415	0.006679398	0.007198814	0.007591498	0.007129215	0.007107919	0.007504207	0.007860807	0.007881038	0.007744625	0.007895919	0.007956421	0.008664257	0.008746755
1	0.005078977	0.005248695	0.005793762	0.006114411	0.00591983	0.006085303	0.006803338	0.007462338	0.007164066	0.006527776	0.006512358	0.006563791	0.006401476	0.006736001	0.006757168	0.006120234	0.00576501	0.00643915	0.007098067	0.006690454	0.006541383	0.006892627	0.006625797	0.00633948	0.006750777	0.007064721	0.007239909	0.007191371	0.007163208	0.006978793	0.006812254	0.00722843	0.007457813	0.007663359	0.008076577	0.007625039	0.007188565	0.007314435	0.008096311	0.007376771	0.007220916	0.00793091	0.008175163	0.008366606	0.008095487	0.0082959	0.007923397	0.007610973	0.008030808
1	0.007079198	0.006990153	0.007383698	0.008331086	0.008278757	0.007660952	0.007825443	0.008171291	0.008635378	0.008612704	0.008231997	0.008072612	0.007872728	0.007683403	0.007931647	0.008284259	0.008223758	0.00819243	0.008463835	0.00824675	0.00817534	0.008820972	0.009115732	0.008948963	0.008759127	0.008699792	0.008966446	0.009058697	0.008808221	0.008833557	0.009239088	0.009568744	0.009582156	0.0096612	0.009491551	0.009320076	0.009171272	0.009226765	0.009679819	0.009299778	0.009102721	0.009148132	0.009454382	0.009641585	0.009527627	0.010030959	0.010347119	0.010324946	0.010526189
1	0.006936017	0.007393479	0.007321468	0.007395384	0.007387396	0.00719993	0.00743148	0.007487047	0.007314952	0.00757091	0.007560303	0.007206338	0.00689733	0.006804144	0.006687996	0.006964276	0.007312034	0.007220074	0.007207497	0.006987785	0.007396294	0.007944923	0.007758597	0.007660421	0.007572853	0.007296257	0.007539893	0.007990729	0.008088922	0.00778317	0.007476125	0.007485619	0.007909234	0.007992415	0.007730016	0.00744966	0.007544746	0.007927063	0.008271521	0.007523881	0.007388911	0.007769144	0.007565127	0.007232865	0.00718972	0.007751931	0.007809103	0.007673995	0.007484462
1	0.002209805	0.002308041	0.002733218	0.002967993	0.003578787	0.004202581	0.004183327	0.00372161	0.00343124	0.003740719	0.004311444	0.004917941	0.00538708	0.005237751	0.005102355	0.004887327	0.004952272	0.004858862	0.004941744	0.005249795	0.005751343	0.006249985	0.006482819	0.006354106	0.006574986	0.007077993	0.007274361	0.0072319	0.00676139	0.007043807	0.00766576	0.007499101	0.007545105	0.007688646	0.007922889	0.008139275	0.008486543	0.008711994	0.008614933	0.009250905	0.00946415	0.008954335	0.008718992	0.009041291	0.00984034	0.009645916	0.009801166	0.010002936	0.009496361
0	0.005739026	0.00598201	0.005812155	0.005757861	0.005887989	0.006413533	0.006593362	0.006478846	0.006023893	0.006152764	0.005884266	0.006003157	0.006555663	0.006507913	0.00651937	0.006967093	0.006950339	0.006997092	0.006630519	0.006248633	0.006567612	0.006808183	0.007014256	0.007750108	0.007888436	0.007014124	0.006207564	0.006808226	0.007170169	0.006685982	0.006914224	0.00754583	0.00781682	0.008194662	0.007010192	0.006085395	0.007646632	0.008969825	0.007248045	0.007080044	0.007497643	0.006044194	0.005239025	0.005918056	0.007647044	0.008078964	0.008100267	0.008310046	0.007305498
0	0.049169343	0.048727669	0.049269546	0.049484108	0.049751434	0.049375046	0.048780344	0.048899524	0.049473781	0.049234793	0.049439773	0.049421214	0.049371816	0.049448207	0.049376808	0.049768567	0.050128758	0.049994625	0.050025713	0.050089959	0.049920257	0.05005271	0.05025639	0.050205175	0.05040431	0.050263371	0.050143793	0.050365306	0.05042639	0.050277848	0.050860651	0.051015977	0.050832804	0.05079836	0.050744522	0.050654389	0.050246414	0.050183963	0.050757308	0.05088998	0.050909963	0.050813224	0.051406197	0.051214941	0.050733231	0.05053623	0.050718695	0.05152161	0.051552713
0	0.005856294	0.005462309	0.005362272	0.005753117	0.005533924	0.005255943	0.005389989	0.005636967	0.005804894	0.006238288	0.006503671	0.006217342	0.006074408	0.006036552	0.006342853	0.00643018	0.005794003	0.005605481	0.00586317	0.006269464	0.006618619	0.006864651	0.00642552	0.006055203	0.006066321	0.006794768	0.007156687	0.007560322	0.00763436	0.007033112	0.006899057	0.006830902	0.007212447	0.007429113	0.007030597	0.006812928	0.007165958	0.007041036	0.00701725	0.007405241	0.007737536	0.007599344	0.007607283	0.007926386	0.007303998	0.007156229	0.007754921	0.007808736	0.007913727
0	0.304632097	0.305202156	0.305549651	0.305834591	0.305350065	0.30459854	0.305369824	0.305980742	0.306422055	0.30676645	0.306998789	0.307303071	0.307713151	0.307900846	0.307601482	0.307713985	0.308143705	0.308293998	0.308335811	0.308204025	0.3084791	0.309044063	0.309919268	0.310078055	0.310207605	0.310375035	0.310035944	0.310180634	0.311018825	0.311240584	0.31142053	0.311818808	0.312161803	0.31194666	0.311815113	0.311834097	0.311973393	0.312184632	0.312445641	0.312332004	0.312935024	0.313452423	0.313734978	0.314191163	0.31424582	0.314568937	0.315066129	0.315401405	0.314971298
0	0.011460955	0.01141802	0.011660825	0.012266663	0.012655566	0.012580544	0.012432914	0.012201654	0.012058302	0.012139258	0.012242855	0.01229705	0.012064314	0.01167208	0.011993726	0.012206096	0.012474592	0.012175097	0.012029043	0.012269091	0.012681251	0.012797534	0.012880016	0.012699461	0.012680393	0.012765277	0.012335823	0.01232258	0.012569353	0.01261996	0.012930733	0.013162839	0.012885618	0.012396305	0.012881031	0.013633962	0.013181253	0.013026597	0.012922083	0.013107101	0.01370174	0.013881033	0.013834625	0.013957942	0.013774845	0.013666868	0.013794263	0.013520778	0.013267189
0	0.008907838	0.008515361	0.008248315	0.009038193	0.008905426	0.008398565	0.008378816	0.008550786	0.00871034	0.009199955	0.009679493	0.009480247	0.00943958	0.009305296	0.009257085	0.009326871	0.009200384	0.0091337	0.009080008	0.009532771	0.010055335	0.010039694	0.009583653	0.00930298	0.009056912	0.009883914	0.010366109	0.010722374	0.011129211	0.010433004	0.010160799	0.010248602	0.010496682	0.01064207	0.010355412	0.010122835	0.010514595	0.010636657	0.010728656	0.011207136	0.011523498	0.011349315	0.011051126	0.010949556	0.010550114	0.01065706	0.011274155	0.011272161	0.011176795
0	0.148682609	0.148684576	0.148916066	0.148823425	0.148525313	0.148614883	0.148783699	0.148971781	0.148657262	0.148159593	0.148796946	0.14865905	0.148107544	0.148343742	0.148247331	0.148706317	0.149160177	0.148952529	0.148658425	0.148089319	0.148015961	0.148268983	0.148164481	0.148318529	0.148794308	0.148979738	0.148478657	0.148302078	0.148323789	0.147908345	0.147846013	0.14780058	0.148039401	0.148203105	0.148060933	0.148076072	0.147834212	0.147758901	0.147961348	0.147656187	0.147887558	0.1482234	0.148270234	0.148167461	0.14821665	0.147920966	0.147639111	0.147724286	0.147826061
0	0.042092696	0.042079378	0.042006727	0.042155486	0.04225339	0.042227611	0.042399228	0.042407524	0.042619023	0.042620618	0.042311497	0.042618416	0.04260125	0.041732837	0.041705187	0.042015996	0.042359103	0.042619057	0.042668011	0.042538475	0.042701375	0.042788308	0.04306275	0.043317165	0.04331651	0.043432437	0.043721266	0.043769117	0.044024643	0.043915279	0.04357259	0.043167718	0.043192662	0.043753289	0.043782119	0.044011235	0.044372603	0.04423438	0.044101361	0.043831199	0.044020597	0.044450138	0.044455919	0.044158269	0.044011436	0.043911822	0.043461204	0.043565784	0.043620702
0	0.007041985	0.00657111	0.006304556	0.007023639	0.006943395	0.006409009	0.00644805	0.006527166	0.006650512	0.007377752	0.007899097	0.007646765	0.007555613	0.007501154	0.007613393	0.007636952	0.007440731	0.007397244	0.007198672	0.007475041	0.007914864	0.00801709	0.007543082	0.007408626	0.007224959	0.007929258	0.00853888	0.008902098	0.009221161	0.008753147	0.008608284	0.008586127	0.008761241	0.008932127	0.008585185	0.008210519	0.00842315	0.00846254	0.008477179	0.008886064	0.009377321	0.009224234	0.00894096	0.009092474	0.008642995	0.008659356	0.009581049	0.009821823	0.00944405
0	0.133652747	0.132687613	0.132918298	0.134557068	0.13451986	0.132539704	0.131601125	0.133132875	0.133524597	0.132450238	0.133386567	0.133426279	0.134052068	0.135266915	0.133713946	0.131991491	0.132426947	0.133398443	0.134391189	0.134944886	0.135389984	0.136414483	0.135750428	0.135129303	0.136069462	0.136394113	0.135871097	0.135286212	0.135516331	0.136801422	0.138503805	0.136764422	0.135414556	0.136353403	0.136613891	0.135732248	0.135873318	0.135584399	0.135976002	0.138516858	0.138300255	0.135313526	0.134183496	0.13452889	0.13536948	0.136484861	0.13754034	0.1374529	0.136177599
0	0.026002554	0.025904495	0.0259912	0.026326351	0.026197385	0.025821509	0.025659127	0.025760479	0.025932262	0.026150739	0.026738996	0.02654939	0.025961293	0.025483733	0.025694018	0.025997218	0.026150206	0.026275933	0.026469445	0.0264166	0.026459409	0.026660101	0.026723165	0.0264557	0.026626164	0.027232813	0.027405735	0.026996667	0.026360093	0.026060075	0.026696529	0.027034026	0.027257632	0.026968736	0.026719665	0.027257496	0.027570622	0.027415644	0.027331693	0.02683953	0.027201185	0.027597414	0.027534673	0.027732471	0.027673563	0.027277119	0.027203124	0.027008073	0.027058998
0	0.024220651	0.023815645	0.023948358	0.024954304	0.025017425	0.024828635	0.025181036	0.025437105	0.025968317	0.02699095	0.027633585	0.027615042	0.027855294	0.027945573	0.028366022	0.028976759	0.029026123	0.028858697	0.028778197	0.029279085	0.030163689	0.030652145	0.030363262	0.030346349	0.030334663	0.031096291	0.031803533	0.032571256	0.033114012	0.032552514	0.032633319	0.032902423	0.033526424	0.034154266	0.03399834	0.033659726	0.034131125	0.034607235	0.034868851	0.035633147	0.036441594	0.036369842	0.036064759	0.036227714	0.036451783	0.036899354	0.038001932	0.038650762	0.038382959
0	0.254104853	0.253883481	0.253733993	0.254256964	0.25475648	0.254915476	0.25527373	0.255657673	0.255396903	0.255154073	0.255614042	0.255385756	0.255020291	0.255271822	0.255927712	0.256394029	0.256594479	0.256815553	0.257360965	0.257432431	0.257155597	0.257425576	0.258213073	0.258024663	0.258220255	0.25881952	0.25890103	0.25867039	0.258872211	0.258747876	0.258687586	0.259313107	0.259950638	0.259539098	0.259445965	0.259387523	0.259526074	0.260043561	0.260474801	0.260347635	0.260685056	0.26102218	0.261221111	0.261167139	0.261501312	0.261448264	0.261235446	0.261561453	0.261348516
0	0.006668937	0.006294054	0.006084668	0.00677794	0.006524072	0.005996896	0.00596207	0.006161809	0.006523372	0.007027451	0.007284248	0.006976463	0.006805535	0.006772233	0.006960525	0.006974861	0.0065136	0.00625187	0.006299914	0.00674517	0.007134272	0.007451208	0.006965096	0.006528028	0.006376312	0.007082567	0.007700798	0.008061224	0.00807635	0.007392256	0.00723737	0.007187356	0.007540908	0.007846639	0.007545241	0.007184977	0.007319991	0.007275631	0.007202516	0.00769424	0.008141244	0.008163919	0.00805561	0.008048623	0.007418533	0.007214775	0.007720892	0.00797095	0.008301783
0	0.006935601	0.006948427	0.007034172	0.007162136	0.007609868	0.007821077	0.007788294	0.007295451	0.007159448	0.0075622	0.007654187	0.007418013	0.007282206	0.007083123	0.006840902	0.007182853	0.007271276	0.007239891	0.007451841	0.007404179	0.007099048	0.006926443	0.007173759	0.007193083	0.007012357	0.007498656	0.007755728	0.007502663	0.007621635	0.008136935	0.007931462	0.007401569	0.007381254	0.006992329	0.006737686	0.00689775	0.007059509	0.007419309	0.007534759	0.007883535	0.008231826	0.007986691	0.008148649	0.008450999	0.008155939	0.007690135	0.007161295	0.006575078	0.00698395
0	0.005418269	0.005308966	0.005448279	0.005580144	0.00595445	0.00624083	0.006193531	0.005682788	0.00552083	0.005970607	0.006108635	0.005933654	0.005949229	0.0057936	0.005689091	0.005991382	0.00588924	0.005817937	0.006190372	0.006261521	0.006070325	0.005996792	0.00617115	0.006057262	0.005978021	0.006518073	0.006723253	0.006317215	0.006333813	0.006947503	0.006773898	0.00640867	0.006479624	0.006087941	0.006068428	0.005989196	0.005970066	0.006288951	0.006484088	0.006936543	0.00732017	0.007020455	0.007105964	0.007247872	0.006940301	0.006725956	0.006280716	0.005384244	0.005640757
0	0.009277027	0.009537433	0.009614496	0.009638243	0.00991534	0.010030448	0.009987989	0.00938582	0.009380477	0.00993802	0.009842973	0.009650691	0.009777755	0.009656223	0.00956573	0.009924344	0.009909994	0.009911344	0.010191051	0.010269086	0.010108299	0.009890445	0.010059278	0.009997202	0.009918577	0.010472587	0.010488676	0.010200388	0.01031752	0.010764006	0.010730282	0.010561733	0.010608099	0.010140046	0.009675727	0.009582127	0.009647111	0.010156998	0.010411963	0.01071153	0.011058656	0.010846522	0.01090157	0.010986276	0.010866417	0.010560248	0.010108843	0.009687304	0.009857561
0	0.024908116	0.025123848	0.025621777	0.025907414	0.026018318	0.026201462	0.026490994	0.026037026	0.025827777	0.026151087	0.026342617	0.026319982	0.026275504	0.025860785	0.025927812	0.026394852	0.026647044	0.026937259	0.027036695	0.026730124	0.026748978	0.026706111	0.026936423	0.027036518	0.027202215	0.027179865	0.026707496	0.027060153	0.027672749	0.027289342	0.027677737	0.027989956	0.028084243	0.027829008	0.026514243	0.025940979	0.026968224	0.027916756	0.027394822	0.027740452	0.028730748	0.027554633	0.026596244	0.026761541	0.028560026	0.028619632	0.02821755	0.027544297	0.026743609
0	0.042266279	0.042521011	0.043054797	0.043477818	0.043737423	0.0442909	0.044452526	0.043447327	0.043130901	0.043848526	0.04400951	0.043671172	0.043821193	0.043977257	0.044078156	0.043863352	0.043839119	0.044466022	0.044590116	0.044137921	0.044078492	0.043970052	0.044357482	0.044629212	0.044758748	0.044604275	0.043981731	0.044728268	0.04530884	0.044256199	0.045164227	0.045865182	0.045399077	0.045291841	0.042966723	0.041933946	0.045305494	0.046864584	0.044834815	0.045813892	0.047327638	0.044049595	0.042080637	0.042831652	0.046512265	0.046296783	0.045284152	0.045196693	0.044641916
0	0.009846002	0.009605829	0.009463085	0.009363876	0.009696703	0.010081262	0.009851807	0.009398648	0.009298449	0.009116816	0.008856702	0.008923706	0.008446376	0.00830095	0.008860541	0.008912532	0.008546267	0.008699845	0.008683581	0.0085792	0.008321478	0.008396529	0.008567338	0.0090694	0.009225642	0.008580302	0.008281225	0.008206292	0.008432335	0.00889695	0.008677624	0.008507537	0.008816425	0.008962542	0.008830224	0.008584709	0.008323221	0.007865671	0.008709323	0.00862247	0.008245606	0.008744546	0.009186526	0.00912692	0.008414975	0.008360416	0.008164519	0.007850704	0.007962533
0	0.595732749	0.59525013	0.595169544	0.595395565	0.59645915	0.597103179	0.596734703	0.596506298	0.597109497	0.597154737	0.597407699	0.597429931	0.597294748	0.59700644	0.596989393	0.596748173	0.597387791	0.597989976	0.599014819	0.598559439	0.598383963	0.598193944	0.597950041	0.597821355	0.598719776	0.598588169	0.598344326	0.598614633	0.59919858	0.598896921	0.598810554	0.59947896	0.599672079	0.598703027	0.59866643	0.599309623	0.599933445	0.59927398	0.59928596	0.59919405	0.599319875	0.599252164	0.599283457	0.599114656	0.599521041	0.599636972	0.599707425	0.599162877	0.598870218
0	0.112529032	0.112208992	0.111976497	0.111913137	0.111852057	0.111935973	0.112236276	0.112791926	0.113685809	0.11387492	0.114372544	0.11484614	0.114499629	0.113671787	0.113491312	0.114916079	0.115455307	0.115021639	0.115298361	0.115955122	0.116161563	0.116126299	0.115946271	0.115998738	0.116093352	0.116987161	0.11796879	0.117549464	0.117375538	0.118233502	0.11735025	0.116693646	0.117487364	0.117447786	0.119070247	0.11962676	0.116993234	0.116013236	0.118567735	0.118445739	0.117658779	0.120020054	0.121166155	0.120492175	0.118056156	0.118781105	0.119455844	0.118761912	0.119065158
0	0.014820009	0.014929218	0.014862308	0.015299671	0.015916575	0.016361166	0.016114045	0.01604492	0.016582495	0.017369004	0.017265042	0.016914576	0.016896231	0.017127912	0.017147871	0.01700812	0.017543852	0.018306857	0.018422425	0.018553695	0.018824486	0.019152833	0.019009883	0.019231549	0.019353947	0.019022547	0.018919922	0.02011052	0.020654282	0.019604338	0.019779991	0.020685414	0.020709259	0.021134891	0.020675914	0.020594452	0.021028848	0.02214779	0.022124477	0.02211204	0.022771575	0.022747582	0.022632858	0.022419952	0.023319643	0.023314048	0.022580953	0.022881364	0.023319025
0	0.00771325	0.007633829	0.007343029	0.007344765	0.007507626	0.00742353	0.007533292	0.00762001	0.00735801	0.007525334	0.00786393	0.008316937	0.007737322	0.006981072	0.006811096	0.007309728	0.007500935	0.007652072	0.007471501	0.00714177	0.007123954	0.007191604	0.006987979	0.00686676	0.007116021	0.007503517	0.007411047	0.006946189	0.006781813	0.006983225	0.006836167	0.006954716	0.007018108	0.006994112	0.006830079	0.006760208	0.006281841	0.006698167	0.007262352	0.006680045	0.006595209	0.007067252	0.0070857	0.007191271	0.006752734	0.006275405	0.006455341	0.006501116	0.006291591
0	0.095375001	0.095957987	0.096519984	0.096465804	0.096543103	0.097245909	0.097781658	0.098155081	0.098680086	0.09915033	0.099367432	0.100232765	0.10071829	0.100902192	0.101240903	0.101337075	0.10109812	0.101543173	0.101911023	0.102101967	0.102411553	0.10304518	0.103211857	0.10323707	0.103230283	0.10327629	0.103741668	0.103512004	0.104092531	0.104698114	0.105085008	0.105426684	0.105797209	0.106125765	0.106195338	0.10624814	0.106890447	0.107661575	0.108174793	0.10771098	0.108033866	0.109307557	0.109735958	0.109291889	0.109144911	0.109454691	0.109602511	0.110530093	0.111250073
0	0.127483606	0.127858102	0.128071293	0.128447458	0.128991023	0.128794014	0.128781125	0.128980473	0.128944725	0.128931701	0.128936365	0.129107162	0.129389375	0.12914297	0.129146934	0.129664779	0.129294887	0.12925902	0.129621387	0.129972622	0.129958823	0.130353108	0.130605429	0.130116314	0.130466118	0.130683467	0.130944788	0.130614594	0.130082697	0.130231455	0.130437419	0.130901277	0.131400034	0.131752014	0.132034868	0.131795049	0.131269887	0.130996183	0.13107805	0.131225809	0.13181214	0.132824689	0.132836536	0.132518679	0.132669166	0.132739693	0.132055193	0.131655037	0.132156625
0	0.016797721	0.016963227	0.017093137	0.017352566	0.017419394	0.017772287	0.01783336	0.017694358	0.018090557	0.018536493	0.018883361	0.019005727	0.019039275	0.019389952	0.019666521	0.020006008	0.020457335	0.021009646	0.0213462	0.021140313	0.020922376	0.021287942	0.021614535	0.021949682	0.021622114	0.021822751	0.022893157	0.023598596	0.023711156	0.02340324	0.023833476	0.024568023	0.024171196	0.023964377	0.024507793	0.025057264	0.025886964	0.026712224	0.026662232	0.026165079	0.026644833	0.02657602	0.026904484	0.026891006	0.027561	0.028031224	0.027855247	0.028005822	0.028564263
0	0.180301219	0.180563569	0.180792615	0.180477247	0.179622322	0.17947267	0.179533705	0.179222986	0.179207176	0.179326519	0.179173559	0.179193065	0.179592207	0.179319948	0.1782794	0.178135306	0.17836006	0.178851262	0.178462386	0.177323788	0.177333891	0.177642956	0.177693412	0.177774057	0.177469984	0.177737698	0.177995577	0.178175971	0.177824229	0.177574977	0.177341074	0.17685242	0.176675767	0.176656246	0.176423118	0.176285177	0.176162541	0.176120892	0.176258743	0.17567493	0.175017923	0.175525188	0.175428972	0.175442457	0.175158724	0.175000876	0.175053343	0.174735636	0.174085274
0	0.200263813	0.200415835	0.200240165	0.199902773	0.200071588	0.200257212	0.200330749	0.200716987	0.20116438	0.200455174	0.200103626	0.200283229	0.200048059	0.199580535	0.200140134	0.200170308	0.200085059	0.199999779	0.20055452	0.200978249	0.200945541	0.201163739	0.20123215	0.20080258	0.200497568	0.20084478	0.200926363	0.200246751	0.200317085	0.200581893	0.200072676	0.199798644	0.200109243	0.200113162	0.200635687	0.200738773	0.200406075	0.199856505	0.20071882	0.200968161	0.200575665	0.201379627	0.201945394	0.201505214	0.200202912	0.200427815	0.200830743	0.20097743	0.201654702
0	0.262537032	0.262459278	0.262205422	0.262559861	0.263416469	0.264019966	0.263752669	0.263556302	0.263861865	0.264198035	0.264759809	0.26548624	0.265742719	0.265987128	0.266117424	0.266276717	0.266561419	0.267215431	0.267468512	0.267631918	0.267804444	0.267992109	0.267877668	0.26792413	0.268226177	0.268845052	0.269153446	0.269223392	0.269810677	0.270300686	0.269971669	0.269715071	0.269976526	0.270528167	0.27122879	0.271469891	0.27088818	0.270838618	0.272185028	0.272462398	0.271812797	0.273307532	0.274264425	0.27457884	0.273545027	0.273120552	0.273215324	0.273675263	0.274620622
0	0.010201574	0.009821488	0.009284738	0.010028839	0.010882991	0.010805181	0.010297257	0.010365902	0.010466437	0.010057686	0.009843742	0.009997114	0.010300884	0.010427321	0.010055636	0.009896043	0.010111909	0.010923098	0.011116123	0.011079249	0.011249901	0.011454164	0.011276087	0.010864813	0.010459593	0.010750853	0.011039086	0.011347833	0.011448167	0.01120382	0.011225855	0.011589336	0.012062117	0.011912929	0.010892559	0.010698061	0.010811739	0.011390615	0.010766282	0.010988413	0.011447448	0.011301976	0.011286216	0.010641805	0.010758684	0.011547711	0.01188546	0.011703163	0.010414124
0	0.057229277	0.056999259	0.056652743	0.056500111	0.056741428	0.056982841	0.056482457	0.056803443	0.057415083	0.057521336	0.057041481	0.057076968	0.057378802	0.057734795	0.057707604	0.05793272	0.058086731	0.057978313	0.058031064	0.058249384	0.058238085	0.058574766	0.058604673	0.0584221	0.058720689	0.059331525	0.059111085	0.059026241	0.059420701	0.05948054	0.059020005	0.059218992	0.059544314	0.059927456	0.059960071	0.05997064	0.060387537	0.060604546	0.060285002	0.060507767	0.060531221	0.060523815	0.061068676	0.061088912	0.060631633	0.061322179	0.060971703	0.060770068	0.060911473
0	0.475672394	0.476223052	0.476067871	0.475529015	0.475103348	0.475294203	0.475320488	0.474939108	0.474827826	0.474938244	0.474791676	0.474752694	0.475155085	0.475564569	0.475852668	0.475165457	0.47528097	0.476005346	0.475858212	0.47569564	0.476320893	0.475966841	0.476055235	0.475906223	0.475770175	0.475743473	0.475595921	0.47524789	0.475808263	0.476279497	0.476372778	0.476016939	0.476228744	0.475829631	0.475576133	0.475413471	0.475601643	0.475651741	0.475337416	0.474960178	0.474872589	0.475489914	0.476098239	0.47596395	0.475421548	0.474668264	0.474637032	0.474765509	0.474842727
0	0.046159614	0.046555836	0.046152823	0.046579987	0.047325395	0.047080331	0.047130708	0.047028627	0.046264723	0.046551976	0.047062881	0.046802379	0.046983209	0.047020681	0.046655372	0.047051497	0.047831357	0.048492745	0.048302721	0.048036624	0.048204895	0.048292585	0.048335623	0.048408523	0.048361629	0.048672948	0.049116537	0.04940901	0.049921438	0.049568109	0.04937014	0.049185753	0.048859574	0.049301103	0.050275251	0.050076291	0.049384251	0.049497295	0.049942881	0.049823049	0.050002035	0.049786258	0.049813502	0.050111406	0.050407439	0.050339989	0.049972221	0.050030679	0.050197706
0	0.009912212	0.010283397	0.010287791	0.010596496	0.010418611	0.010272879	0.010318401	0.010930894	0.011624813	0.011449637	0.011219867	0.011245677	0.010880717	0.010475545	0.010709675	0.011741235	0.011561781	0.011513663	0.011938971	0.012308993	0.012067943	0.01173201	0.011682742	0.011843195	0.011972853	0.011889146	0.011868051	0.012120694	0.012356046	0.012395672	0.012688267	0.01259541	0.011992511	0.01256514	0.012771983	0.012553803	0.012034383	0.011776725	0.012067766	0.012376773	0.012515111	0.012083278	0.011713164	0.012004663	0.012090246	0.012238722	0.012356923	0.012119399	0.012163195
0	0.011874783	0.011642771	0.011960644	0.011966157	0.011636878	0.012162592	0.012600303	0.012508425	0.012287247	0.01194756	0.011618379	0.011451731	0.011367918	0.011746393	0.011748609	0.011670326	0.011421897	0.011706544	0.011975177	0.011991656	0.011932034	0.011966391	0.012711281	0.01320526	0.013161292	0.012544019	0.012216534	0.012492035	0.012305121	0.011944816	0.012211083	0.012764717	0.012681614	0.012479607	0.012320128	0.011858365	0.011629786	0.012296864	0.012016372	0.011907098	0.011835277	0.01147812	0.011150831	0.010996438	0.011278871	0.011619293	0.011360067	0.011004873	0.011318536
0	0.01401623	0.014147147	0.013957084	0.013907552	0.013814022	0.013919648	0.014157464	0.014475374	0.014100408	0.013798418	0.013865239	0.013757874	0.013738218	0.014000288	0.014020335	0.01382983	0.013653681	0.013864076	0.013839888	0.013679784	0.013955262	0.01431894	0.013923746	0.013704828	0.013651913	0.014006572	0.014444553	0.014408386	0.013991144	0.013639409	0.013801386	0.014479014	0.014436171	0.014443937	0.014072666	0.013950226	0.014205665	0.014411737	0.013667714	0.013010605	0.013218188	0.013480094	0.013181025	0.01276878	0.012527696	0.012966845	0.013130266	0.013293702	0.012946945
0	0.012169128	0.012649124	0.012857072	0.013311642	0.013231725	0.013139835	0.01300999	0.013703045	0.014289505	0.01415884	0.014342027	0.014570868	0.014810135	0.014832537	0.015327206	0.015793961	0.015543523	0.015719794	0.01605376	0.015905451	0.016006557	0.016397642	0.017098298	0.017615745	0.01755175	0.017137529	0.016938843	0.017570108	0.017977497	0.018120348	0.01820056	0.018369587	0.018609377	0.019017978	0.019188151	0.019004362	0.019064812	0.019912386	0.020016925	0.019995619	0.020381115	0.02009164	0.019604396	0.019763997	0.020188734	0.020231813	0.020535259	0.021015186	0.021147819
0	0.008215533	0.008700005	0.008972357	0.009113381	0.009579216	0.009823933	0.009420652	0.009379795	0.00993096	0.0103258	0.010095466	0.010147474	0.010238698	0.010365876	0.010152125	0.010145457	0.010369995	0.01040464	0.010196426	0.010529431	0.010686847	0.010690131	0.010944922	0.011320217	0.010914632	0.010933216	0.011222352	0.011565249	0.011841286	0.011612882	0.011344284	0.011491415	0.011721598	0.0113738	0.010624937	0.010605092	0.010909099	0.011265373	0.010954914	0.011186182	0.011185983	0.01106852	0.010999894	0.011015755	0.011479797	0.011576402	0.011414628	0.010891619	0.010756852
0	0.010761077	0.010576647	0.010497056	0.010308862	0.010299871	0.009900063	0.009208985	0.009672681	0.010264525	0.010485038	0.010229052	0.009980571	0.010146531	0.01014623	0.009582791	0.009644939	0.009582686	0.009222355	0.009148786	0.009490341	0.009785146	0.009686423	0.009378462	0.009178604	0.009418734	0.009587	0.009498742	0.009570677	0.00938128	0.009380211	0.009505204	0.009699697	0.009781917	0.009420416	0.008940625	0.00882977	0.008888282	0.008914842	0.008361695	0.008497206	0.008824285	0.008318939	0.007463921	0.007833768	0.008609066	0.008442488	0.008069674	0.007876024	0.007529201
0	0.012507447	0.012178567	0.011719851	0.01181956	0.012029346	0.012037938	0.012604158	0.012578519	0.012201149	0.012416131	0.012806488	0.012997682	0.012865223	0.012655091	0.012419933	0.012500244	0.01271549	0.012690162	0.012895755	0.012913709	0.012730808	0.013104756	0.013178292	0.013042036	0.013184552	0.013363509	0.013165206	0.013241808	0.013035202	0.012939907	0.0129172	0.012959326	0.01329171	0.013301418	0.012633348	0.012373971	0.012838981	0.01340185	0.012916972	0.012106071	0.012209267	0.012184639	0.011936721	0.012218965	0.013160364	0.013217838	0.012800918	0.012586954	0.011959852
0	0.010498911	0.01062893	0.010886601	0.011178526	0.011084159	0.010828512	0.010520356	0.010717845	0.010750724	0.011325268	0.011544608	0.010640183	0.010268	0.010488169	0.010031388	0.010026873	0.01027947	0.009916709	0.010079591	0.010773516	0.011087432	0.010843036	0.010392305	0.010520931	0.010228637	0.01032458	0.010789549	0.011059013	0.010746493	0.010516883	0.010716216	0.010605856	0.010403894	0.010122883	0.009755024	0.009815224	0.01000371	0.0099175	0.009465601	0.01026206	0.010228584	0.009121911	0.008822837	0.009060172	0.009634357	0.009405256	0.009403501	0.009506142	0.008900459
0	0.003580069	0.004051986	0.004980129	0.00541234	0.005168716	0.004201151	0.003801008	0.003972596	0.004581287	0.005087796	0.005146463	0.005100998	0.00508888	0.005331168	0.005206482	0.005530297	0.0060542	0.006026825	0.006218617	0.006316714	0.00594731	0.006105154	0.006183238	0.006378148	0.0068596	0.00674317	0.006801254	0.007262183	0.007905678	0.00767894	0.007743772	0.008115791	0.008246892	0.008133691	0.008118064	0.008376553	0.008407407	0.008409142	0.008379554	0.007965445	0.008138536	0.008832168	0.008819746	0.008782129	0.008919238	0.009161571	0.009349287	0.009452649	0.009812183
0	0.003052842	0.003155113	0.003060236	0.003445708	0.003870487	0.00368965	0.003488353	0.003831135	0.004129245	0.004183425	0.004590309	0.004925374	0.004841247	0.004581996	0.004997128	0.005636164	0.005803548	0.005436302	0.005159326	0.005535013	0.005375259	0.005500617	0.006132322	0.006458989	0.006897215	0.00714019	0.006834256	0.007214792	0.007599224	0.007088405	0.007315978	0.007723609	0.00783553	0.007779958	0.007698976	0.007932462	0.007774197	0.007672184	0.007977521	0.008007914	0.008202233	0.008434975	0.008633384	0.00888923	0.008768793	0.00848492	0.00875321	0.008826329	0.008484973
0	0.006224163	0.006461091	0.006046826	0.006147082	0.006571999	0.006590908	0.006628301	0.006330149	0.006525845	0.006810732	0.006568031	0.006745141	0.006616783	0.006457895	0.006570484	0.006295144	0.00652538	0.007018588	0.007094246	0.007300387	0.007191708	0.007014466	0.007267179	0.007482018	0.007455375	0.007404217	0.007036909	0.00681902	0.007167415	0.007453023	0.007444263	0.007403754	0.007328593	0.007556874	0.007360422	0.00719905	0.00718683	0.007273902	0.007093499	0.006673838	0.006976152	0.007433375	0.007551965	0.007963306	0.007782185	0.008105993	0.00837004	0.008194682	0.007681978
0	0.014488825	0.01421223	0.015095849	0.01582332	0.016063787	0.016694261	0.017092599	0.017061573	0.016931323	0.017249638	0.017828101	0.017763084	0.017646533	0.017675506	0.018272849	0.019044042	0.019346219	0.019162709	0.019142916	0.019126017	0.019569367	0.020416424	0.020332575	0.020338174	0.020615788	0.020582207	0.020297194	0.020988708	0.021829277	0.022069322	0.022153765	0.022209244	0.022647711	0.022932386	0.022886911	0.023014473	0.023224315	0.023748219	0.023544366	0.022922115	0.023490116	0.024009656	0.023960378	0.023988469	0.024693137	0.025118761	0.025176855	0.025260303	0.025263136
0	0.00961886	0.009890672	0.009976293	0.010494007	0.010792781	0.010513225	0.010227541	0.010024404	0.009831229	0.01034111	0.010823886	0.010837871	0.0106653	0.010431537	0.010420111	0.010892369	0.010861735	0.010454061	0.010045011	0.010396806	0.011012618	0.010976745	0.010784457	0.010578966	0.010541691	0.010717879	0.01045305	0.010719414	0.011467659	0.011438675	0.01125122	0.011188591	0.011069215	0.011328078	0.010830893	0.009955049	0.010014904	0.010071208	0.010301167	0.01113565	0.01187851	0.011395625	0.010410989	0.010040736	0.010352673	0.011089873	0.011805684	0.011844569	0.010947657
0	0.008051071	0.007838008	0.007829621	0.0079775	0.008266546	0.007973881	0.008107466	0.008613267	0.008489187	0.008523393	0.008369635	0.00794303	0.007788722	0.00823914	0.008571974	0.008747688	0.009153076	0.009034625	0.008697771	0.008973134	0.008837141	0.008819139	0.008969222	0.009123724	0.008977586	0.008661785	0.008403943	0.008343066	0.00889701	0.008892747	0.008943953	0.009093683	0.009156252	0.009053162	0.008368659	0.008033836	0.008318464	0.008932508	0.009330337	0.008912191	0.008531952	0.008795612	0.008821884	0.008654039	0.008942997	0.008863849	0.009024939	0.00919694	0.008637433
0	0.003944999	0.004179923	0.004327673	0.004596504	0.004708407	0.004505178	0.00440889	0.004558666	0.004986557	0.005251832	0.004889988	0.004714	0.004824672	0.004573531	0.004933597	0.005467869	0.005511166	0.005214673	0.004795003	0.004738316	0.005050642	0.005443076	0.005887659	0.006047988	0.00613829	0.005863668	0.005697335	0.005842734	0.005969021	0.005528817	0.00558991	0.00627769	0.006942848	0.007104344	0.00687007	0.006816178	0.006867417	0.006741918	0.006805077	0.006995698	0.006875684	0.007030014	0.006923187	0.006769584	0.006523671	0.006113889	0.006485878	0.007378624	0.007684566
0	0.011428806	0.011377275	0.011592258	0.011840121	0.012204218	0.01242232	0.012622508	0.012497503	0.012491587	0.012209558	0.011886052	0.012053861	0.011980607	0.011859563	0.011610061	0.011324843	0.011959802	0.012437204	0.012400868	0.011994822	0.011710716	0.012015514	0.012501785	0.012283084	0.012275998	0.011808166	0.010999514	0.011201639	0.012094263	0.011634463	0.011428967	0.011957884	0.012266942	0.012427536	0.011445145	0.011122596	0.011876682	0.01194595	0.011141144	0.010595547	0.011654552	0.011893111	0.011222427	0.010847679	0.012126688	0.012310088	0.01185062	0.012145385	0.011780877
0	0.090336122	0.090429172	0.090567343	0.090239525	0.089533158	0.089197949	0.089355387	0.089465506	0.089245155	0.088687174	0.088377893	0.088547133	0.087888323	0.087431885	0.087480053	0.087312676	0.08717566	0.087070696	0.086984001	0.087032661	0.087013043	0.086206123	0.085447237	0.085358031	0.08536163	0.085506424	0.085623153	0.085160099	0.084659688	0.084794015	0.084889032	0.084228978	0.083784856	0.083084904	0.082865775	0.083232947	0.081988961	0.081415296	0.0820117	0.082520448	0.081985109	0.082022376	0.082016326	0.081196152	0.080170371	0.080012657	0.080080576	0.079831161	0.07940273
0	0.014672927	0.014268594	0.014363367	0.014912246	0.015359697	0.015360123	0.015235231	0.015203902	0.015412371	0.015507224	0.015642401	0.016110407	0.016589174	0.016826063	0.017311702	0.017327899	0.017692216	0.018105088	0.0184236	0.018903382	0.018912191	0.018637866	0.018794071	0.019045956	0.019614283	0.020339029	0.020316346	0.020378063	0.021033973	0.021523066	0.022074409	0.022355933	0.02188837	0.02182509	0.022439161	0.023116626	0.022911938	0.022894865	0.023297321	0.023305273	0.023971206	0.02539772	0.025923677	0.025288783	0.024724858	0.024931088	0.024853075	0.02506973	0.025849519
0	0.006649084	0.006766019	0.006449058	0.006318301	0.006545731	0.006408419	0.006619257	0.006853533	0.00687028	0.006792501	0.006683721	0.006332185	0.006078965	0.006219859	0.006348801	0.006268444	0.006089514	0.006271033	0.006687068	0.006764194	0.006799985	0.006910888	0.006962085	0.007347262	0.007333305	0.006940224	0.007039207	0.00710914	0.007018406	0.006411129	0.006616223	0.007477841	0.007870147	0.007433031	0.006865316	0.007056703	0.00714715	0.007459307	0.00780714	0.007170327	0.006634795	0.006918267	0.007080704	0.006864126	0.00710554	0.007574443	0.007405198	0.007222047	0.006537701
0	0.014330274	0.014228011	0.014271051	0.014126582	0.014357983	0.014772453	0.015521158	0.015778527	0.01596858	0.016187629	0.016101604	0.015564944	0.015364883	0.015468515	0.016243752	0.016819008	0.017219698	0.017065985	0.017017337	0.016936304	0.016779579	0.017175322	0.017985232	0.018399607	0.018263921	0.018425677	0.018610943	0.018542835	0.018546587	0.018469349	0.018834831	0.018978374	0.019180646	0.019725325	0.019499265	0.019380556	0.019631391	0.019579992	0.019787358	0.020022696	0.020233126	0.020296916	0.020200066	0.020229042	0.020774012	0.020916834	0.02094521	0.021551793	0.021571366
1	0.00602	0.00601	0.00688	0.00541	0.00384	0.00432	0.00595	0.00573	0.00531	0.00522	0.00664	0.00659	0.00572	0.00541	0.00591	0.006	0.00637	0.00627	0.0056	0.00515	0.00506	0.00502	0.00531	0.00551	0.00597	0.00644	0.00656	0.00643	0.0061	0.00562	0.00524	0.00479	0.00456	0.00438	0.00392	0.00378	0.00386	0.00377	0.00375	0.00337	0.00294	0.00288	0.00292	0.00294	0.00296	0.00282	0.0027	0.00258	0.00269
1	0.00504	0.00397	0.0045	0.00401	0.00304	0.00444	0.00677	0.00587	0.00522	0.00487	0.00514	0.00534	0.00631	0.00586	0.00564	0.00539	0.0057	0.00588	0.00536	0.00498	0.00504	0.00514	0.00566	0.00598	0.00627	0.00667	0.00675	0.0065	0.00603	0.00557	0.00541	0.00488	0.00466	0.00438	0.00395	0.00371	0.00363	0.00344	0.00347	0.0033	0.00309	0.00303	0.00297	0.00279	0.00267	0.00269	0.00273	0.00283	0.0029
1	0.0079	0.00651	0.00623	0.00325	0.00298	0.0055	0.00633	0.00463	0.0045	0.00538	0.00684	0.00633	0.00588	0.00518	0.00551	0.00581	0.00611	0.00585	0.00526	0.00486	0.00518	0.00521	0.00564	0.00571	0.00594	0.00643	0.00648	0.00607	0.00593	0.00558	0.00513	0.00461	0.00462	0.00437	0.00412	0.00415	0.00408	0.00361	0.00353	0.00331	0.0032	0.00315	0.00319	0.00302	0.00265	0.00237	0.00239	0.00253	0.00286
1	0.00782	0.00448	0.00414	0.0034	0.00359	0.00532	0.00675	0.00561	0.00583	0.00527	0.00553	0.00557	0.00628	0.00556	0.00525	0.00534	0.00583	0.00584	0.00586	0.0057	0.00558	0.00508	0.0055	0.0059	0.00628	0.00649	0.00654	0.00636	0.0061	0.00546	0.00514	0.00497	0.00484	0.00435	0.00386	0.00374	0.0039	0.00387	0.00364	0.00308	0.00298	0.00312	0.00336	0.00304	0.00286	0.00263	0.00244	0.00237	0.00272
1	0.00686	0.00632	0.00772	0.00615	0.00579	0.00646	0.00757	0.00654	0.00563	0.00438	0.00594	0.00568	0.00524	0.00503	0.00568	0.00567	0.00591	0.00605	0.00601	0.00544	0.00539	0.00538	0.00538	0.00551	0.0059	0.00635	0.00652	0.00605	0.00572	0.0053	0.00507	0.00451	0.00432	0.00423	0.00392	0.00388	0.00407	0.00372	0.00366	0.00356	0.00332	0.00292	0.00318	0.00319	0.00269	0.00228	0.00222	0.0023	0.0027
1	0.00635	0.00328	0.0028	0.00305	0.00183	0.00289	0.00534	0.00496	0.00487	0.00471	0.00497	0.00467	0.00408	0.00386	0.0045	0.00479	0.00495	0.005	0.00492	0.00475	0.00487	0.00509	0.00536	0.0054	0.0058	0.00624	0.00594	0.00558	0.00555	0.00526	0.00493	0.00464	0.00453	0.00426	0.00377	0.00359	0.00366	0.00342	0.00322	0.00315	0.00298	0.0028	0.00283	0.00269	0.00237	0.00228	0.00236	0.00241	0.00269
1	0.00316	0.00185	0.00403	0.00457	0.00392	0.0047	0.00562	0.00447	0.00426	0.00402	0.00402	0.00411	0.00417	0.00446	0.0048	0.00484	0.00548	0.00547	0.00481	0.0045	0.00468	0.00481	0.00495	0.00525	0.00552	0.00592	0.00618	0.00589	0.00524	0.00464	0.00464	0.00451	0.00429	0.00394	0.00343	0.00339	0.00368	0.00334	0.00323	0.00302	0.00266	0.00228	0.00231	0.00247	0.00234	0.00197	0.00181	0.00191	0.00203
1	0.00535	0.00574	0.0062	0.00473	0.00463	0.00509	0.00605	0.00485	0.00483	0.00506	0.00632	0.00633	0.00618	0.0054	0.00493	0.00496	0.00587	0.00611	0.00596	0.00566	0.00512	0.00498	0.00544	0.00568	0.00605	0.00638	0.00644	0.00621	0.00611	0.00569	0.00527	0.0047	0.00444	0.0045	0.00421	0.00393	0.00406	0.00377	0.0036	0.00341	0.00323	0.003	0.00299	0.00298	0.00303	0.00264	0.00239	0.00241	0.00268
1	0.00655	0.00373	0.00448	0.00491	0.00434	0.00477	0.00683	0.00521	0.00367	0.00382	0.00484	0.00447	0.00443	0.00415	0.00498	0.00579	0.00642	0.006	0.0054	0.00509	0.00517	0.00494	0.00521	0.00555	0.00615	0.00639	0.00631	0.00595	0.0058	0.00552	0.00512	0.00434	0.00412	0.00408	0.00382	0.00372	0.00397	0.00352	0.00347	0.0033	0.00309	0.00292	0.00296	0.00268	0.00231	0.00197	0.00217	0.00236	0.00275
1	0.0287	0.0271	0.026	0.0246	0.0245	0.0262	0.0263	0.0245	0.0244	0.0254	0.0264	0.0262	0.0256	0.0251	0.0248	0.0244	0.0241	0.0236	0.0231	0.0227	0.0231	0.0233	0.0233	0.0232	0.0233	0.0236	0.0239	0.0236	0.0229	0.0224	0.0219	0.0214	0.0208	0.0196	0.0191	0.0189	0.0189	0.0185	0.018	0.0175	0.0172	0.0169	0.0165	0.0162	0.0162	0.0161	0.0159	0.0156	0.0156
1	0.0251	0.0247	0.0264	0.0252	0.0248	0.0246	0.0249	0.0235	0.0241	0.0246	0.0252	0.0238	0.0238	0.0239	0.0241	0.0239	0.0236	0.0232	0.0234	0.0229	0.023	0.023	0.0231	0.0231	0.0235	0.0237	0.0237	0.0231	0.0228	0.0222	0.0215	0.021	0.0204	0.0196	0.0193	0.0187	0.0187	0.0181	0.0178	0.0172	0.0165	0.0162	0.0161	0.0157	0.0156	0.0156	0.0158	0.0157	0.0155
1	0.0265	0.0255	0.0269	0.028	0.0276	0.0256	0.0245	0.024	0.0244	0.0244	0.0249	0.0246	0.0248	0.0254	0.0258	0.0252	0.0244	0.0237	0.0233	0.0227	0.023	0.0232	0.0232	0.0231	0.0238	0.0242	0.024	0.0232	0.0225	0.0221	0.0217	0.0213	0.0206	0.0197	0.0193	0.0188	0.0188	0.0186	0.0181	0.0174	0.017	0.0168	0.0163	0.0161	0.0159	0.0156	0.0157	0.0159	0.0159
1	0.0255	0.0237	0.0252	0.0261	0.0262	0.0259	0.0251	0.0238	0.0245	0.0246	0.0247	0.0244	0.0239	0.0235	0.0238	0.0238	0.0235	0.0232	0.023	0.0226	0.0232	0.0236	0.0238	0.0238	0.0238	0.0238	0.0238	0.0232	0.0227	0.022	0.0213	0.0208	0.0202	0.0194	0.019	0.0187	0.0184	0.0179	0.0177	0.0173	0.017	0.0165	0.0159	0.0156	0.0155	0.0155	0.0156	0.0156	0.0155
1	0.029	0.0278	0.028	0.0278	0.0265	0.0268	0.0258	0.0248	0.0253	0.0258	0.0256	0.0249	0.0254	0.0253	0.025	0.0247	0.0246	0.0243	0.0241	0.0233	0.0233	0.0234	0.0235	0.0233	0.0234	0.0239	0.024	0.0236	0.0231	0.0225	0.0219	0.0213	0.0206	0.0198	0.0194	0.019	0.019	0.0187	0.0182	0.0175	0.0172	0.0169	0.0166	0.0165	0.0164	0.0161	0.0162	0.0161	0.016
1	0.0285	0.0287	0.0294	0.0263	0.0244	0.0258	0.0259	0.0245	0.0253	0.0256	0.0269	0.0261	0.0246	0.024	0.0242	0.0246	0.024	0.0229	0.0229	0.0227	0.0229	0.0231	0.0236	0.0237	0.0237	0.0236	0.0237	0.0235	0.0231	0.0225	0.0217	0.0212	0.0205	0.0196	0.0192	0.0189	0.0191	0.0188	0.0181	0.0173	0.0167	0.0163	0.0161	0.016	0.0157	0.0153	0.0157	0.016	0.016
1	0.0284	0.0243	0.0238	0.0262	0.0261	0.0237	0.0241	0.024	0.0243	0.0246	0.0249	0.0236	0.0229	0.0233	0.0244	0.024	0.0232	0.0228	0.0226	0.0223	0.0229	0.0232	0.0233	0.0232	0.0236	0.0239	0.0237	0.0231	0.0225	0.0218	0.0214	0.0209	0.0202	0.0194	0.0191	0.0187	0.0185	0.0179	0.0176	0.0172	0.0167	0.0163	0.0161	0.0157	0.0156	0.0153	0.0153	0.015	0.0151
1	0.026	0.0256	0.0265	0.0264	0.025	0.0238	0.0243	0.0235	0.024	0.0244	0.0252	0.0248	0.0245	0.0241	0.0241	0.0238	0.0236	0.0231	0.0227	0.0223	0.0228	0.0232	0.0231	0.0231	0.0235	0.0238	0.0239	0.0234	0.0226	0.0218	0.0214	0.021	0.0203	0.0193	0.019	0.0185	0.0182	0.0179	0.0176	0.017	0.0166	0.0164	0.0163	0.0159	0.0155	0.0153	0.0155	0.0154	0.0154
1	0.0285	0.0262	0.028	0.0268	0.0258	0.0253	0.0245	0.0234	0.0243	0.0241	0.0252	0.025	0.0247	0.024	0.0239	0.0238	0.0239	0.0231	0.0228	0.0226	0.0233	0.0232	0.0231	0.0233	0.0239	0.024	0.0237	0.0228	0.0224	0.022	0.0215	0.0209	0.0202	0.0194	0.0191	0.0187	0.0185	0.0181	0.0179	0.0174	0.0169	0.0164	0.0163	0.016	0.0159	0.016	0.0161	0.0159	0.0158
1	0.0268	0.0251	0.0256	0.0258	0.0253	0.0246	0.0235	0.022	0.0231	0.0242	0.025	0.024	0.0237	0.0238	0.0238	0.0234	0.0235	0.0229	0.0225	0.0219	0.0223	0.0229	0.0232	0.0232	0.0234	0.0234	0.0233	0.0226	0.0221	0.0215	0.021	0.0205	0.0198	0.0191	0.019	0.0186	0.0185	0.0181	0.0176	0.0168	0.0163	0.0159	0.0156	0.0153	0.0153	0.0153	0.0153	0.0153	0.0151
1	0.0433	0.0423	0.0407	0.0394	0.0383	0.0368	0.0387	0.0388	0.039	0.0391	0.0385	0.0377	0.0384	0.0376	0.0357	0.0349	0.0355	0.0351	0.0344	0.0338	0.0334	0.0325	0.0326	0.033	0.0335	0.0339	0.0339	0.0328	0.0317	0.0307	0.0297	0.0282	0.0271	0.0263	0.0256	0.0249	0.0242	0.0235	0.023	0.0221	0.0216	0.021	0.0209	0.0205	0.0201	0.0197	0.0198	0.0194	0.0194
1	0.043	0.0418	0.0385	0.0392	0.041	0.0395	0.0378	0.0372	0.0377	0.0389	0.0391	0.0379	0.0375	0.0373	0.0357	0.0349	0.0352	0.0351	0.0348	0.0342	0.0338	0.0331	0.0328	0.0331	0.0335	0.0337	0.0337	0.0331	0.0322	0.0309	0.0296	0.0281	0.0269	0.026	0.0253	0.0248	0.0243	0.0238	0.0231	0.0224	0.0218	0.0212	0.0208	0.0204	0.0202	0.0198	0.0197	0.0197	0.0197
1	0.0412	0.0391	0.0374	0.0382	0.0388	0.0386	0.0386	0.0376	0.0375	0.0382	0.038	0.0371	0.0372	0.0369	0.0357	0.0352	0.0356	0.0352	0.0346	0.0335	0.0334	0.0329	0.0325	0.0328	0.0332	0.0333	0.0333	0.0326	0.0317	0.0306	0.0295	0.028	0.027	0.0259	0.0253	0.0247	0.0241	0.0234	0.0228	0.0218	0.0213	0.0209	0.0207	0.0205	0.0201	0.0195	0.0195	0.0195	0.0194
1	0.0396	0.0401	0.0394	0.0385	0.0401	0.0398	0.0399	0.0389	0.0376	0.0377	0.0379	0.037	0.0368	0.0372	0.0358	0.0344	0.0346	0.0343	0.0341	0.0332	0.0333	0.0331	0.0329	0.033	0.0333	0.0336	0.0335	0.0329	0.032	0.0306	0.0292	0.0277	0.0267	0.0262	0.0257	0.0247	0.0239	0.0234	0.023	0.0221	0.0214	0.021	0.0209	0.0206	0.0202	0.02	0.0199	0.0196	0.0195
1	0.0407	0.0414	0.0389	0.0396	0.0417	0.0398	0.0371	0.0368	0.0381	0.0384	0.0377	0.0375	0.0378	0.0373	0.0356	0.035	0.0355	0.0351	0.0345	0.0337	0.0335	0.033	0.033	0.0331	0.0332	0.0335	0.0334	0.0328	0.0322	0.0309	0.0294	0.028	0.027	0.0263	0.0254	0.0246	0.0241	0.0238	0.0231	0.0221	0.0215	0.021	0.0207	0.0206	0.0204	0.0196	0.0193	0.0194	0.0194
1	0.042	0.0419	0.0391	0.0392	0.0396	0.0383	0.0392	0.0385	0.0377	0.0381	0.0379	0.0372	0.0377	0.0379	0.0359	0.0346	0.0356	0.0358	0.035	0.0338	0.0334	0.0327	0.0326	0.033	0.0334	0.0336	0.0337	0.0329	0.0319	0.0308	0.0295	0.0279	0.0269	0.0263	0.0256	0.0248	0.0241	0.0234	0.0228	0.0221	0.0217	0.0211	0.0208	0.0206	0.0205	0.02	0.0198	0.0197	0.0197
1	0.0424	0.0408	0.039	0.0387	0.0404	0.0384	0.0382	0.0377	0.0383	0.0394	0.0387	0.0375	0.0379	0.0375	0.0361	0.0354	0.0353	0.0347	0.0341	0.0335	0.0332	0.0325	0.0325	0.0328	0.0334	0.0337	0.0338	0.0328	0.0315	0.0302	0.0292	0.0279	0.027	0.0263	0.0256	0.0249	0.0243	0.0236	0.0228	0.022	0.0216	0.021	0.0208	0.0205	0.0202	0.0196	0.0196	0.0193	0.0192
1	0.0414	0.0402	0.0391	0.039	0.0394	0.0377	0.0381	0.0379	0.0388	0.0392	0.0384	0.0373	0.0381	0.0376	0.0359	0.035	0.0353	0.0349	0.0341	0.0334	0.0338	0.0333	0.033	0.0332	0.0334	0.0337	0.034	0.0331	0.032	0.0307	0.0296	0.0281	0.0272	0.0265	0.0257	0.025	0.0241	0.0235	0.0229	0.0222	0.0218	0.0212	0.0209	0.0203	0.0201	0.0199	0.0198	0.0195	0.0194
1	0.0405	0.0431	0.0414	0.0395	0.0401	0.0402	0.0399	0.0391	0.0391	0.0398	0.0391	0.0372	0.0374	0.0374	0.0364	0.0354	0.0353	0.0352	0.0348	0.0339	0.0333	0.0326	0.0327	0.0333	0.0336	0.0335	0.0334	0.0326	0.0318	0.0309	0.0295	0.0281	0.027	0.0261	0.0255	0.025	0.0245	0.0239	0.0233	0.0224	0.0217	0.021	0.0208	0.0204	0.0203	0.0201	0.02	0.0198	0.0195
1	0.0467	0.0441	0.0398	0.0403	0.0416	0.0408	0.0411	0.039	0.0382	0.039	0.0388	0.0373	0.0376	0.0376	0.0362	0.0355	0.0357	0.035	0.0345	0.0334	0.0334	0.0328	0.033	0.0335	0.0335	0.0337	0.0337	0.0329	0.0321	0.0309	0.0294	0.028	0.0273	0.0264	0.0254	0.0247	0.0245	0.0239	0.023	0.0221	0.0217	0.021	0.0208	0.0203	0.02	0.0197	0.0196	0.0196	0.0196
1	0.0405	0.0396	0.0372	0.0359	0.0391	0.0401	0.0405	0.0384	0.0378	0.037	0.0374	0.0372	0.037	0.0368	0.0369	0.0365	0.0364	0.0348	0.034	0.0334	0.0333	0.0329	0.0332	0.0335	0.0336	0.0333	0.0334	0.0327	0.0319	0.0304	0.0293	0.0283	0.0278	0.0269	0.0259	0.0252	0.0249	0.0241	0.0235	0.0228	0.0226	0.022	0.0216	0.0211	0.0208	0.0204	0.0202	0.0198	0.0199
1	0.0395	0.0385	0.0388	0.0378	0.0398	0.0412	0.0423	0.0411	0.04	0.0385	0.0378	0.0379	0.0379	0.0368	0.0363	0.0356	0.0355	0.0348	0.0344	0.0338	0.0337	0.0333	0.0332	0.0336	0.034	0.0337	0.0336	0.033	0.0322	0.0309	0.0296	0.0285	0.0279	0.027	0.0262	0.0257	0.0252	0.0245	0.0237	0.0229	0.0227	0.0223	0.0219	0.0213	0.0211	0.0208	0.0206	0.0202	0.0202
1	0.0364	0.0356	0.0351	0.037	0.04	0.0406	0.0407	0.0387	0.0374	0.0362	0.0357	0.0361	0.0372	0.0365	0.036	0.0354	0.0355	0.0348	0.034	0.0332	0.0334	0.0329	0.0328	0.0334	0.0337	0.0335	0.0335	0.0328	0.0317	0.0302	0.029	0.0282	0.0278	0.0267	0.0258	0.0251	0.0246	0.0239	0.0233	0.0227	0.0225	0.0219	0.0216	0.0211	0.0208	0.0207	0.0206	0.0199	0.0198
1	0.0398	0.0372	0.035	0.0357	0.0379	0.0384	0.0396	0.0389	0.0383	0.037	0.0353	0.0352	0.0368	0.0375	0.0365	0.0351	0.035	0.0342	0.0335	0.033	0.0329	0.0324	0.0326	0.0331	0.0336	0.0334	0.0332	0.0325	0.0317	0.0305	0.0291	0.0279	0.0273	0.0266	0.0258	0.0251	0.0245	0.0239	0.0236	0.0228	0.0222	0.0218	0.0216	0.0207	0.0203	0.0203	0.0204	0.0201	0.02
1	0.0376	0.0379	0.036	0.036	0.0393	0.0408	0.0409	0.0399	0.0381	0.0369	0.0363	0.0376	0.0375	0.0366	0.0358	0.0354	0.0353	0.0345	0.0337	0.0332	0.0329	0.033	0.0331	0.0334	0.0333	0.0333	0.0335	0.0328	0.032	0.0308	0.0294	0.0284	0.0274	0.0266	0.026	0.0255	0.025	0.0245	0.0237	0.0229	0.0224	0.0219	0.0219	0.0216	0.0211	0.021	0.0207	0.0204	0.0201
1	0.0399	0.0363	0.0353	0.0359	0.0392	0.0396	0.0397	0.0376	0.0365	0.035	0.0359	0.0363	0.036	0.0353	0.0358	0.0353	0.0352	0.0339	0.0333	0.0326	0.0326	0.0323	0.0329	0.0332	0.0334	0.0332	0.0331	0.0324	0.0317	0.0304	0.0291	0.0279	0.0272	0.0261	0.0254	0.0248	0.0243	0.0237	0.0234	0.0226	0.0221	0.0213	0.0211	0.0208	0.0206	0.0202	0.0197	0.0194	0.0199
1	0.0383	0.0363	0.0352	0.0363	0.0384	0.0385	0.0404	0.0388	0.0374	0.0369	0.0373	0.037	0.0374	0.0363	0.0357	0.0346	0.0345	0.034	0.0337	0.0333	0.0334	0.033	0.0331	0.0334	0.0337	0.0334	0.0334	0.0327	0.0317	0.0303	0.0293	0.0283	0.0277	0.0268	0.0257	0.0247	0.0244	0.0241	0.0235	0.0228	0.0223	0.0217	0.0214	0.021	0.0208	0.0204	0.0203	0.0199	0.0198
1	0.0387	0.037	0.0352	0.0352	0.0386	0.0401	0.0406	0.039	0.0384	0.0369	0.0361	0.0367	0.0374	0.0366	0.0362	0.0356	0.0351	0.034	0.0337	0.033	0.0327	0.0325	0.0329	0.0331	0.0334	0.0334	0.0334	0.0327	0.0318	0.0302	0.0291	0.0284	0.0279	0.0267	0.0257	0.025	0.0246	0.024	0.0233	0.0227	0.0225	0.022	0.0216	0.021	0.0206	0.0205	0.0205	0.02	0.02
1	0.0409	0.0366	0.0347	0.0366	0.0402	0.0406	0.0406	0.0386	0.0373	0.036	0.0356	0.0363	0.0365	0.0355	0.0362	0.0357	0.0353	0.0346	0.0341	0.0333	0.0332	0.033	0.0332	0.0334	0.0334	0.0334	0.0336	0.0329	0.0318	0.0304	0.029	0.0279	0.0271	0.0263	0.0257	0.0253	0.0249	0.024	0.0234	0.0228	0.0222	0.0217	0.0215	0.021	0.0206	0.0203	0.0202	0.0198	0.0199
1	0.0389	0.0385	0.0374	0.0373	0.0396	0.0404	0.0399	0.0385	0.0379	0.0361	0.0351	0.0355	0.0365	0.0366	0.0365	0.0357	0.0352	0.0344	0.034	0.0333	0.0328	0.0326	0.033	0.0334	0.0338	0.0338	0.0335	0.0326	0.0317	0.0305	0.0294	0.0285	0.0275	0.0262	0.0255	0.0251	0.0245	0.0241	0.0237	0.0229	0.0224	0.0221	0.0217	0.021	0.0208	0.0209	0.0206	0.0201	0.0201
1	0.0447	0.0483	0.0512	0.0511	0.0509	0.0519	0.0522	0.0507	0.0512	0.0503	0.0501	0.0491	0.0483	0.0477	0.0475	0.0472	0.0464	0.0458	0.0452	0.0447	0.0447	0.0445	0.0444	0.0442	0.0442	0.0441	0.044	0.0433	0.0421	0.0407	0.04	0.0385	0.0371	0.0361	0.0354	0.0348	0.0341	0.0333	0.0326	0.0319	0.0313	0.0304	0.03	0.0296	0.0289	0.0284	0.0288	0.0287	0.0279
1	0.0456	0.0486	0.0491	0.051	0.0511	0.0501	0.0506	0.0505	0.0509	0.05	0.0501	0.0501	0.0493	0.0494	0.0485	0.0471	0.046	0.0451	0.0448	0.0445	0.0444	0.0438	0.0436	0.0439	0.0445	0.0442	0.0436	0.0433	0.0421	0.0406	0.0396	0.0384	0.0375	0.0365	0.0356	0.0348	0.0339	0.0329	0.0323	0.0318	0.0312	0.0303	0.0297	0.0294	0.0291	0.0287	0.0288	0.0285	0.0281
1	0.0471	0.0521	0.0536	0.0526	0.0503	0.0519	0.0516	0.0513	0.0514	0.0512	0.0498	0.0496	0.0491	0.0487	0.0478	0.0472	0.0464	0.0459	0.0449	0.0445	0.0444	0.0441	0.0437	0.0439	0.0441	0.0443	0.0443	0.0436	0.0421	0.0409	0.0397	0.0385	0.0375	0.0369	0.036	0.0351	0.0344	0.0339	0.0328	0.0323	0.0317	0.0309	0.0302	0.0298	0.0292	0.0289	0.0292	0.0293	0.0285
1	0.044	0.0495	0.052	0.0508	0.0505	0.051	0.051	0.0508	0.0504	0.0501	0.0497	0.0505	0.0495	0.0483	0.0472	0.0473	0.047	0.0464	0.0454	0.0451	0.0445	0.0439	0.0435	0.0438	0.0439	0.0441	0.0438	0.0437	0.0424	0.0406	0.0394	0.0385	0.0372	0.0362	0.0354	0.0351	0.0343	0.0333	0.0323	0.032	0.0315	0.0307	0.03	0.0295	0.0289	0.0286	0.0285	0.0286	0.0281
1	0.0475	0.0505	0.0527	0.0529	0.0513	0.0522	0.0524	0.0523	0.0528	0.0524	0.0508	0.0505	0.0499	0.0495	0.0485	0.0472	0.0465	0.0466	0.0456	0.0452	0.0449	0.0442	0.0442	0.0445	0.0442	0.044	0.0438	0.0436	0.0422	0.0409	0.0397	0.0387	0.0377	0.0366	0.0356	0.0349	0.0341	0.0335	0.0328	0.0324	0.0318	0.031	0.0301	0.0297	0.0292	0.0289	0.029	0.029	0.0285
1	0.0474	0.0504	0.0504	0.0497	0.0498	0.0501	0.0507	0.0512	0.0517	0.0507	0.0496	0.0497	0.0481	0.0477	0.0475	0.0468	0.046	0.0454	0.0442	0.0441	0.0442	0.0439	0.0436	0.0438	0.0439	0.0437	0.0436	0.0433	0.042	0.0402	0.0391	0.0383	0.0373	0.0362	0.0351	0.0344	0.0335	0.0329	0.0323	0.0318	0.0312	0.0304	0.0299	0.0293	0.0284	0.0282	0.0286	0.0288	0.0283
1	0.0442	0.0497	0.0504	0.0493	0.0478	0.0502	0.0509	0.0503	0.0507	0.0507	0.0491	0.0486	0.0472	0.0463	0.0459	0.0467	0.0465	0.0463	0.0451	0.0442	0.0434	0.0433	0.0432	0.0434	0.0436	0.0437	0.0437	0.0436	0.0422	0.0404	0.0393	0.0382	0.0369	0.0361	0.0354	0.0346	0.0337	0.033	0.032	0.0316	0.031	0.0301	0.0297	0.0295	0.0287	0.0284	0.0284	0.0284	0.028
1	0.0478	0.05	0.0501	0.0515	0.0512	0.0511	0.0501	0.0512	0.0516	0.052	0.0514	0.0506	0.0484	0.0483	0.0478	0.0469	0.0459	0.046	0.0455	0.0452	0.0446	0.0439	0.0433	0.044	0.0444	0.0442	0.0438	0.0436	0.0421	0.0405	0.0395	0.0385	0.037	0.0361	0.0353	0.0349	0.0341	0.0332	0.0323	0.0322	0.0317	0.0308	0.03	0.0297	0.0292	0.029	0.0292	0.0293	0.0284
1	0.0438	0.049	0.0514	0.0501	0.0493	0.0498	0.05	0.0506	0.0511	0.051	0.0498	0.0492	0.0477	0.0472	0.0468	0.0464	0.0455	0.0453	0.0446	0.0441	0.0439	0.0435	0.0432	0.0435	0.0438	0.0439	0.0435	0.0432	0.0417	0.0402	0.039	0.0379	0.0368	0.036	0.035	0.0342	0.0332	0.0325	0.0317	0.0314	0.0309	0.0301	0.0294	0.029	0.0285	0.028	0.028	0.0281	0.0276
1	0.0405	0.0426	0.0426	0.043	0.0402	0.041	0.0397	0.0414	0.0406	0.0397	0.038	0.0387	0.038	0.0385	0.037	0.0373	0.0364	0.0361	0.035	0.0353	0.0346	0.0347	0.0341	0.0342	0.0342	0.0352	0.0352	0.0346	0.0332	0.0324	0.0312	0.0304	0.0292	0.0287	0.028	0.0278	0.0269	0.0269	0.0261	0.0254	0.0245	0.0241	0.023	0.0229	0.0224	0.0224	0.0217	0.0216	0.0214
1	0.0436	0.0439	0.0414	0.0418	0.0389	0.041	0.0409	0.042	0.04	0.0395	0.0385	0.0395	0.0379	0.0376	0.0367	0.0373	0.0365	0.0365	0.035	0.0347	0.0338	0.0342	0.0341	0.0346	0.0348	0.0354	0.0349	0.0343	0.0329	0.0324	0.0312	0.0303	0.029	0.0284	0.0276	0.0274	0.0268	0.0266	0.0258	0.0253	0.0244	0.0238	0.0228	0.0229	0.0226	0.0226	0.0217	0.0215	0.0212
1	0.0434	0.0447	0.0436	0.0428	0.0409	0.0431	0.041	0.0412	0.0404	0.04	0.0385	0.0396	0.0391	0.0388	0.0372	0.0376	0.037	0.0365	0.0348	0.0349	0.0345	0.0345	0.034	0.0343	0.0345	0.0352	0.035	0.0346	0.0333	0.0324	0.0313	0.0303	0.029	0.0284	0.0279	0.0279	0.0271	0.0264	0.0258	0.0254	0.0245	0.0237	0.0228	0.0228	0.0225	0.0223	0.0215	0.0216	0.0217
1	0.0406	0.0416	0.0428	0.0446	0.0417	0.0421	0.0402	0.0406	0.0397	0.0394	0.0382	0.0387	0.0375	0.0373	0.036	0.0363	0.0357	0.0356	0.0346	0.034	0.0335	0.0342	0.0341	0.0342	0.0341	0.0346	0.0344	0.0342	0.0332	0.032	0.0307	0.0298	0.0288	0.0284	0.0279	0.0275	0.0267	0.0263	0.0255	0.025	0.0243	0.0236	0.0226	0.0225	0.0221	0.022	0.0215	0.0215	0.0215
1	0.0397	0.0411	0.0411	0.0426	0.0392	0.0402	0.0394	0.0404	0.0393	0.0394	0.0383	0.039	0.0376	0.0378	0.0363	0.0365	0.0361	0.0361	0.0346	0.0343	0.0338	0.0342	0.0339	0.0342	0.0343	0.035	0.0346	0.034	0.0328	0.0319	0.0307	0.0298	0.0286	0.0283	0.0276	0.0273	0.0266	0.0266	0.026	0.0254	0.0244	0.0238	0.0228	0.0227	0.0222	0.0221	0.0215	0.0212	0.0208
1	0.0426	0.0448	0.0456	0.0467	0.0428	0.0422	0.0394	0.0416	0.0403	0.0401	0.0387	0.0398	0.0387	0.0388	0.037	0.0371	0.0363	0.0364	0.0351	0.0348	0.0341	0.0346	0.0343	0.0347	0.0347	0.0353	0.0347	0.0344	0.0331	0.0322	0.0309	0.0302	0.0291	0.0289	0.0282	0.0279	0.0269	0.0266	0.0256	0.0251	0.0243	0.0239	0.023	0.0227	0.022	0.0223	0.0217	0.0215	0.0211
1	0.0445	0.043	0.0418	0.0439	0.0411	0.0405	0.039	0.0396	0.04	0.0409	0.0389	0.0382	0.0376	0.0381	0.0364	0.0361	0.0355	0.0356	0.0351	0.0349	0.0339	0.0339	0.0341	0.0344	0.0343	0.0348	0.0344	0.0343	0.0332	0.0321	0.0308	0.0301	0.029	0.0286	0.0279	0.0277	0.0269	0.0265	0.0258	0.0252	0.0243	0.0236	0.0226	0.0224	0.0221	0.0222	0.0215	0.0215	0.0214
1	0.0419	0.0438	0.0427	0.0454	0.0417	0.0422	0.0402	0.0409	0.0398	0.0395	0.0377	0.0387	0.0381	0.0381	0.0363	0.0366	0.0356	0.0357	0.0346	0.0347	0.0341	0.0343	0.0338	0.0344	0.0344	0.0351	0.0349	0.0346	0.0331	0.0321	0.0309	0.0299	0.0287	0.0285	0.0278	0.0276	0.0269	0.0268	0.0262	0.0255	0.0244	0.024	0.023	0.0227	0.0222	0.0225	0.0218	0.0218	0.0215
1	0.0453	0.0452	0.0433	0.0454	0.0418	0.0424	0.0421	0.0427	0.0408	0.0401	0.0382	0.0391	0.0386	0.0385	0.037	0.0373	0.0366	0.0363	0.0351	0.035	0.0341	0.0345	0.0344	0.0349	0.0348	0.0354	0.0349	0.0345	0.0333	0.0326	0.0315	0.0304	0.0291	0.0288	0.028	0.0278	0.0273	0.0269	0.0259	0.0253	0.0243	0.0237	0.0227	0.0227	0.0226	0.0227	0.0219	0.0216	0.0214
1	0.0444	0.0436	0.04	0.0406	0.0388	0.0409	0.0403	0.0419	0.0398	0.0392	0.0376	0.0388	0.0378	0.0373	0.036	0.0366	0.036	0.0358	0.0345	0.0344	0.034	0.0343	0.034	0.0343	0.0341	0.0348	0.0345	0.0341	0.0329	0.032	0.0306	0.0298	0.0286	0.0283	0.0275	0.0272	0.0266	0.0264	0.0256	0.0252	0.0242	0.0235	0.0226	0.0224	0.0218	0.022	0.0214	0.0214	0.0208
1	0.0508	0.0493	0.0458	0.0493	0.0496	0.0511	0.0497	0.0499	0.0481	0.0494	0.0484	0.0483	0.0478	0.0485	0.0469	0.0469	0.0459	0.0459	0.0449	0.0444	0.044	0.0447	0.044	0.0444	0.0444	0.0447	0.0442	0.0437	0.0426	0.0416	0.0403	0.0398	0.0384	0.0377	0.037	0.0367	0.0358	0.0352	0.0342	0.0337	0.0327	0.0322	0.0314	0.0311	0.0303	0.03	0.0293	0.0295	0.0292
1	0.0498	0.0513	0.0502	0.0535	0.0538	0.0546	0.0518	0.0513	0.0493	0.0506	0.0496	0.0494	0.048	0.0484	0.0474	0.0474	0.0464	0.0466	0.0459	0.0453	0.0444	0.0447	0.0446	0.0448	0.0443	0.0445	0.0443	0.0441	0.0429	0.0418	0.0404	0.04	0.039	0.038	0.037	0.0368	0.036	0.0353	0.0343	0.0339	0.0332	0.0324	0.0314	0.0312	0.0303	0.0302	0.0296	0.0294	0.0287
1	0.0516	0.0508	0.0501	0.0537	0.0536	0.0519	0.0507	0.0517	0.0507	0.0511	0.0503	0.0499	0.0489	0.0484	0.0466	0.0462	0.0459	0.0466	0.0458	0.0445	0.044	0.0444	0.0439	0.0443	0.0443	0.0444	0.0441	0.0438	0.043	0.0419	0.0406	0.0397	0.0383	0.0375	0.037	0.0367	0.0357	0.035	0.0343	0.0337	0.0327	0.0318	0.0313	0.031	0.0302	0.0301	0.0298	0.0296	0.029
1	0.0466	0.049	0.0483	0.0504	0.0496	0.0498	0.0497	0.0499	0.0485	0.0491	0.048	0.0484	0.0479	0.0482	0.0471	0.0471	0.0458	0.0456	0.045	0.0443	0.0436	0.0438	0.0434	0.0438	0.044	0.0442	0.0439	0.0436	0.0425	0.0413	0.04	0.0395	0.0385	0.0378	0.0369	0.0364	0.0357	0.035	0.0339	0.0334	0.0329	0.032	0.031	0.0306	0.0299	0.03	0.0295	0.0296	0.029
1	0.0513	0.0522	0.05	0.0515	0.0506	0.0499	0.049	0.0508	0.0501	0.0503	0.0492	0.0487	0.0481	0.0483	0.047	0.047	0.0459	0.0458	0.0452	0.0447	0.0438	0.0441	0.0439	0.0441	0.0442	0.0445	0.0441	0.0437	0.0423	0.0412	0.04	0.0392	0.038	0.0372	0.0366	0.0365	0.0359	0.0353	0.0343	0.0335	0.0329	0.0322	0.0311	0.0309	0.0303	0.0302	0.0299	0.0301	0.0295
1	0.0462	0.0458	0.0441	0.0468	0.0466	0.0474	0.0478	0.0496	0.0488	0.0494	0.0479	0.0478	0.0471	0.0469	0.0457	0.0457	0.0451	0.0451	0.0445	0.0439	0.0429	0.0431	0.0433	0.0437	0.0438	0.0438	0.0435	0.0433	0.0421	0.0411	0.0399	0.039	0.0379	0.037	0.0365	0.0362	0.0354	0.0347	0.0338	0.0334	0.0324	0.0314	0.0305	0.0302	0.0296	0.0295	0.0289	0.0289	0.0285
1	0.0499	0.05	0.0484	0.0518	0.0507	0.0505	0.0481	0.0487	0.0475	0.0488	0.0491	0.0489	0.0474	0.0476	0.0465	0.0463	0.0452	0.0456	0.0452	0.0446	0.0436	0.0441	0.0439	0.0442	0.044	0.0442	0.0437	0.0434	0.0422	0.0412	0.0399	0.0393	0.0381	0.0376	0.0368	0.0365	0.0353	0.0346	0.0336	0.0334	0.0327	0.032	0.0309	0.0307	0.0299	0.0297	0.0293	0.0293	0.0284
1	0.0488	0.0485	0.0471	0.049	0.0489	0.0491	0.0485	0.0488	0.0477	0.0483	0.0484	0.0484	0.0471	0.0472	0.0461	0.0461	0.0456	0.0455	0.0445	0.0436	0.043	0.0434	0.0431	0.0435	0.0435	0.0439	0.0436	0.0434	0.0422	0.0411	0.0396	0.0388	0.0378	0.0372	0.0367	0.0363	0.0353	0.0345	0.0335	0.0329	0.0322	0.0319	0.031	0.0305	0.0298	0.0295	0.0291	0.0291	0.0286
1	0.0495	0.048	0.0462	0.0488	0.0498	0.0508	0.0491	0.0503	0.049	0.0499	0.0496	0.0494	0.0484	0.0485	0.0468	0.0463	0.045	0.0453	0.0449	0.0443	0.0435	0.044	0.0437	0.0438	0.0437	0.0441	0.0438	0.0435	0.0422	0.0411	0.0398	0.0391	0.0379	0.0372	0.0367	0.0365	0.0355	0.0346	0.0334	0.0331	0.0325	0.0317	0.0308	0.0307	0.0301	0.0299	0.0294	0.0294	0.029
1	0.0636	0.0667	0.0621	0.0642	0.0618	0.0631	0.0615	0.0599	0.0577	0.0597	0.0593	0.0595	0.0585	0.0583	0.0564	0.0566	0.0554	0.0551	0.0539	0.0537	0.0529	0.0533	0.0528	0.0529	0.0523	0.0525	0.052	0.0514	0.0502	0.0495	0.0478	0.0469	0.0459	0.0453	0.0439	0.0434	0.0429	0.0424	0.0413	0.0409	0.0399	0.0394	0.0383	0.038	0.0371	0.0368	0.0362	0.0362	0.0355
1	0.0623	0.0665	0.0606	0.0613	0.059	0.0614	0.0609	0.0619	0.0607	0.0611	0.0589	0.0591	0.0584	0.0582	0.0559	0.0563	0.0554	0.0547	0.0538	0.0538	0.053	0.0534	0.0528	0.053	0.0524	0.0524	0.0518	0.0512	0.0497	0.0492	0.0478	0.0471	0.046	0.0455	0.0442	0.0438	0.0431	0.0424	0.0413	0.0409	0.0398	0.039	0.0382	0.0381	0.0372	0.0368	0.036	0.0361	0.0354
1	0.0612	0.0636	0.0587	0.0608	0.0593	0.0624	0.0601	0.0595	0.0575	0.059	0.0578	0.058	0.057	0.0573	0.0557	0.0565	0.056	0.0556	0.0542	0.0537	0.0527	0.053	0.0524	0.0526	0.0523	0.0525	0.0518	0.0511	0.0497	0.0489	0.0473	0.0464	0.0455	0.0451	0.0439	0.0434	0.0425	0.0421	0.0411	0.0406	0.0396	0.0391	0.0381	0.0376	0.0367	0.0366	0.0357	0.0355	0.0351
1	0.0568	0.0616	0.0585	0.0619	0.0609	0.0622	0.0605	0.0606	0.0584	0.0598	0.059	0.0586	0.0573	0.058	0.0563	0.0566	0.0556	0.0552	0.0542	0.0539	0.053	0.0532	0.0524	0.0528	0.052	0.0518	0.0512	0.0511	0.0498	0.0491	0.0476	0.0468	0.0457	0.045	0.0436	0.0432	0.0424	0.0421	0.0412	0.0409	0.0396	0.0389	0.0381	0.0378	0.0367	0.0365	0.0357	0.0356	0.0352
1	0.0653	0.0668	0.0617	0.0645	0.0631	0.0647	0.0621	0.0601	0.0579	0.0598	0.0591	0.0592	0.0579	0.0575	0.0559	0.0562	0.0552	0.0549	0.0543	0.0541	0.053	0.0528	0.052	0.0521	0.052	0.0523	0.0518	0.051	0.0497	0.0489	0.0473	0.0465	0.0453	0.0447	0.0438	0.0435	0.0428	0.0423	0.0413	0.0407	0.0396	0.039	0.038	0.0377	0.0367	0.0366	0.0361	0.036	0.0352
1	0.0601	0.0619	0.0587	0.0626	0.0613	0.0628	0.0597	0.0602	0.0587	0.0588	0.0566	0.0577	0.0571	0.0574	0.0554	0.0555	0.0545	0.0543	0.0533	0.0532	0.0524	0.0529	0.0522	0.0522	0.0519	0.052	0.0512	0.0505	0.0492	0.0488	0.0473	0.0463	0.0453	0.0447	0.0434	0.0429	0.0422	0.0419	0.0408	0.0404	0.0393	0.0388	0.0376	0.0374	0.0365	0.0364	0.0355	0.0355	0.0346
1	0.0596	0.0623	0.0587	0.0601	0.0581	0.0601	0.0593	0.0599	0.0573	0.0588	0.0581	0.0585	0.0577	0.0577	0.0555	0.0557	0.0549	0.0543	0.0528	0.053	0.0527	0.0528	0.052	0.0522	0.0517	0.052	0.0515	0.0507	0.0495	0.0491	0.0475	0.0467	0.0456	0.045	0.0436	0.0431	0.0423	0.042	0.0409	0.0404	0.0393	0.0388	0.0378	0.0376	0.0366	0.0362	0.0355	0.0356	0.0349
1	0.0575	0.06	0.0587	0.0621	0.0604	0.0617	0.0601	0.0598	0.0578	0.0596	0.0591	0.0588	0.0571	0.0569	0.0555	0.056	0.0554	0.0551	0.0538	0.0531	0.0523	0.0527	0.0521	0.0523	0.052	0.052	0.0516	0.051	0.0497	0.0489	0.0472	0.0462	0.0454	0.0451	0.0436	0.0431	0.0424	0.042	0.0411	0.0405	0.0394	0.0387	0.0377	0.0373	0.0365	0.0365	0.0358	0.0358	0.0351
1	0.0605	0.062	0.0576	0.0601	0.0595	0.0612	0.0595	0.0583	0.0577	0.0593	0.0577	0.058	0.0574	0.0567	0.0545	0.0546	0.0546	0.0539	0.0528	0.0527	0.0522	0.0524	0.0519	0.0519	0.0514	0.0514	0.0507	0.0501	0.049	0.0484	0.0468	0.046	0.045	0.0443	0.0431	0.0427	0.0421	0.0414	0.0403	0.0397	0.0386	0.038	0.0373	0.0369	0.0359	0.0358	0.0352	0.035	0.0344
1	0.0582	0.0622	0.0578	0.0611	0.0589	0.0609	0.0595	0.0599	0.0587	0.0609	0.0584	0.0585	0.0577	0.0575	0.0546	0.0552	0.0544	0.0543	0.053	0.053	0.0523	0.0527	0.0522	0.0525	0.0519	0.0521	0.0511	0.0507	0.0494	0.0484	0.0468	0.0461	0.0451	0.0446	0.0433	0.0429	0.0421	0.0417	0.0406	0.0405	0.0394	0.0386	0.0376	0.0376	0.0366	0.0364	0.0356	0.0354	0.0347
1	0.0242	0.023	0.0201	0.0193	0.0222	0.0235	0.0245	0.0235	0.0234	0.0252	0.0255	0.0251	0.0255	0.0251	0.0236	0.0226	0.0234	0.0237	0.023	0.0229	0.0234	0.0236	0.0237	0.0236	0.0236	0.0238	0.0238	0.0233	0.0226	0.0218	0.021	0.0204	0.02	0.0193	0.0188	0.0183	0.0177	0.0174	0.017	0.0165	0.016	0.0156	0.0154	0.0154	0.0153	0.0154	0.015	0.0147	0.0148
1	0.0234	0.0228	0.0205	0.0203	0.0234	0.0249	0.0246	0.0239	0.0245	0.0248	0.0239	0.0239	0.024	0.0238	0.0235	0.0233	0.0236	0.0237	0.0235	0.0231	0.0228	0.0229	0.0231	0.0231	0.0234	0.0236	0.0234	0.0229	0.0221	0.0215	0.0207	0.0205	0.0201	0.0193	0.0186	0.018	0.0175	0.0174	0.0169	0.0163	0.0157	0.0153	0.0151	0.015	0.0146	0.0146	0.0148	0.0147	0.0147
1	0.0232	0.022	0.0194	0.02	0.0226	0.0235	0.0239	0.0241	0.0249	0.0247	0.024	0.0239	0.0244	0.0249	0.0241	0.0235	0.0237	0.024	0.0238	0.0237	0.0233	0.0232	0.0234	0.0235	0.0236	0.0236	0.0236	0.0232	0.0224	0.0216	0.0208	0.0204	0.02	0.019	0.0184	0.0178	0.0175	0.0175	0.0168	0.0162	0.0158	0.0154	0.0152	0.0151	0.0149	0.0151	0.0151	0.0146	0.0145
1	0.0235	0.0229	0.022	0.0214	0.0227	0.0244	0.0246	0.0241	0.0237	0.0246	0.0239	0.0234	0.0235	0.0236	0.0236	0.0229	0.023	0.0239	0.0239	0.0236	0.0234	0.0231	0.0231	0.0234	0.0236	0.0238	0.0237	0.0234	0.0223	0.0212	0.0205	0.0204	0.02	0.0192	0.0185	0.0179	0.0173	0.0173	0.0169	0.0165	0.016	0.0154	0.0152	0.0149	0.0146	0.0149	0.015	0.0148	0.0147
1	0.0242	0.023	0.024	0.0237	0.0251	0.0263	0.0258	0.0258	0.0249	0.0243	0.0245	0.0245	0.0242	0.024	0.0237	0.0233	0.0241	0.0245	0.0239	0.0235	0.0232	0.0234	0.0236	0.0233	0.0235	0.024	0.0242	0.0237	0.0228	0.022	0.0213	0.0207	0.0201	0.0194	0.0188	0.0181	0.0173	0.0172	0.0168	0.0161	0.016	0.0157	0.0151	0.015	0.0148	0.0148	0.015	0.0149	0.0147
1	0.0216	0.0202	0.0197	0.0211	0.0237	0.0248	0.0249	0.0244	0.0238	0.0244	0.0242	0.0232	0.0231	0.0239	0.0241	0.0237	0.0239	0.0238	0.0234	0.0234	0.0233	0.0231	0.0231	0.0232	0.0234	0.0237	0.0238	0.0233	0.0225	0.0217	0.0206	0.0201	0.0198	0.019	0.0184	0.0178	0.0174	0.0171	0.0167	0.0166	0.0162	0.0154	0.0151	0.015	0.0147	0.0149	0.0148	0.0144	0.0146
1	0.0255	0.0242	0.0233	0.0243	0.0272	0.0273	0.0261	0.0247	0.0247	0.0255	0.0247	0.0236	0.0238	0.0244	0.0242	0.024	0.0244	0.0245	0.0242	0.0239	0.0235	0.0234	0.0234	0.0233	0.0235	0.0238	0.024	0.0236	0.0227	0.0217	0.0209	0.0206	0.02	0.0192	0.0188	0.0185	0.018	0.0176	0.017	0.0166	0.0163	0.0156	0.0153	0.0152	0.0151	0.0153	0.0152	0.0147	0.0146
1	0.0205	0.019	0.0191	0.0201	0.022	0.0244	0.0247	0.0239	0.0234	0.0235	0.0233	0.0228	0.0229	0.0236	0.0236	0.0228	0.0225	0.0231	0.0232	0.0231	0.0231	0.0231	0.0227	0.0229	0.0234	0.0236	0.0235	0.0229	0.022	0.0212	0.0204	0.0202	0.0198	0.0192	0.0186	0.018	0.0175	0.0174	0.0167	0.016	0.0157	0.0154	0.0152	0.0151	0.0148	0.0149	0.0147	0.0145	0.0145
1	0.0227	0.0222	0.0218	0.023	0.024	0.0234	0.0235	0.0234	0.024	0.0247	0.0246	0.0236	0.0235	0.0236	0.0229	0.0226	0.0231	0.0233	0.023	0.0229	0.0229	0.023	0.0232	0.0229	0.023	0.0235	0.0235	0.0229	0.0221	0.0215	0.0207	0.02	0.0196	0.019	0.0186	0.0179	0.0173	0.0172	0.0167	0.0163	0.0161	0.0154	0.0148	0.0147	0.0148	0.0153	0.0153	0.0149	0.0147
1	0.0238	0.0221	0.0203	0.0209	0.0236	0.0252	0.0242	0.0233	0.0236	0.0245	0.0237	0.0233	0.0236	0.0236	0.0238	0.0232	0.0231	0.0235	0.0237	0.0237	0.0232	0.0231	0.0228	0.0231	0.0236	0.0236	0.0236	0.0232	0.0223	0.0216	0.0208	0.0203	0.0197	0.019	0.0187	0.0184	0.0176	0.0171	0.0165	0.0161	0.0159	0.0155	0.0155	0.0155	0.0151	0.0151	0.0149	0.0145	0.0146
1	0.0441	0.043	0.043	0.0457	0.0462	0.0464	0.0451	0.0434	0.0413	0.0402	0.0404	0.0404	0.04	0.0397	0.0388	0.0384	0.0382	0.0373	0.0361	0.0356	0.0352	0.0352	0.0352	0.0355	0.0361	0.0361	0.0354	0.0347	0.0337	0.0327	0.0313	0.0302	0.0292	0.0283	0.0275	0.0267	0.026	0.0254	0.0245	0.024	0.0237	0.023	0.0223	0.0221	0.0218	0.0217	0.0217	0.0214	0.0211
1	0.0433	0.0432	0.0424	0.044	0.0453	0.0453	0.0438	0.0427	0.0415	0.0404	0.0403	0.0406	0.0399	0.0396	0.0388	0.0385	0.0382	0.0373	0.0362	0.0361	0.0355	0.0351	0.0352	0.0355	0.0358	0.036	0.0354	0.0345	0.0334	0.0323	0.031	0.0298	0.0288	0.028	0.0273	0.0268	0.0262	0.0253	0.0244	0.0237	0.0233	0.023	0.0222	0.0218	0.0216	0.0216	0.0218	0.0214	0.0211
1	0.0425	0.0423	0.0421	0.0453	0.0467	0.0464	0.0455	0.0437	0.0419	0.0408	0.0411	0.0413	0.0408	0.0401	0.0398	0.0393	0.0383	0.0376	0.0368	0.0366	0.0362	0.0361	0.0357	0.0354	0.0358	0.0361	0.0356	0.0351	0.034	0.0327	0.0314	0.0301	0.0291	0.0283	0.0276	0.027	0.0261	0.0253	0.0245	0.024	0.0238	0.0233	0.0227	0.0222	0.022	0.0222	0.0221	0.0215	0.0215
1	0.0439	0.0424	0.0422	0.0456	0.0449	0.0448	0.044	0.042	0.0401	0.0401	0.0404	0.0406	0.0397	0.0399	0.0394	0.039	0.0382	0.0374	0.0362	0.0357	0.0355	0.0354	0.0353	0.0354	0.0356	0.0361	0.0358	0.035	0.0338	0.0327	0.0312	0.0298	0.0288	0.0283	0.0278	0.027	0.0261	0.0252	0.0244	0.0237	0.0231	0.0228	0.022	0.0216	0.0215	0.0217	0.0218	0.0215	0.0212
1	0.0425	0.0411	0.041	0.0428	0.0445	0.0449	0.044	0.0437	0.0419	0.0403	0.0406	0.0409	0.0402	0.0399	0.039	0.0388	0.0383	0.0371	0.036	0.0361	0.0361	0.0359	0.0356	0.0354	0.0356	0.0361	0.0357	0.0346	0.0334	0.0323	0.0312	0.03	0.0288	0.0281	0.0274	0.0267	0.0259	0.0252	0.0243	0.0238	0.0232	0.0227	0.0222	0.0219	0.0217	0.0218	0.0216	0.0211	0.0209
1	0.0438	0.0434	0.044	0.0452	0.0444	0.0447	0.0447	0.044	0.0424	0.0413	0.0403	0.0399	0.0399	0.0398	0.0389	0.0384	0.0379	0.0371	0.0365	0.036	0.0359	0.0359	0.0354	0.0353	0.0356	0.036	0.0355	0.0349	0.0342	0.033	0.0315	0.0301	0.0288	0.0281	0.0275	0.0268	0.0261	0.0255	0.0247	0.0238	0.0231	0.0229	0.0223	0.0219	0.0217	0.022	0.0219	0.0212	0.0211
1	0.0421	0.0414	0.0408	0.0424	0.0435	0.0443	0.0428	0.0411	0.0401	0.0393	0.039	0.0388	0.0391	0.0395	0.0395	0.0388	0.0376	0.0367	0.0361	0.0357	0.0355	0.0352	0.0349	0.035	0.0355	0.0358	0.0352	0.0346	0.0336	0.0321	0.0306	0.0293	0.0284	0.0277	0.0269	0.0262	0.0257	0.0251	0.0243	0.0236	0.023	0.0226	0.0221	0.0215	0.0212	0.0214	0.0213	0.0208	0.0204
1	0.046	0.0416	0.0417	0.0451	0.0459	0.0458	0.0457	0.0447	0.042	0.0412	0.0419	0.0422	0.0415	0.0403	0.04	0.0396	0.0385	0.0373	0.0363	0.0363	0.036	0.0357	0.0356	0.0358	0.0361	0.0361	0.0355	0.0349	0.0339	0.0326	0.0314	0.0303	0.0291	0.0282	0.0275	0.0269	0.0262	0.0255	0.0248	0.0242	0.0236	0.0232	0.0225	0.0218	0.0217	0.022	0.0219	0.0212	0.0212
1	0.0461	0.0439	0.043	0.045	0.045	0.0464	0.0464	0.0435	0.0412	0.0413	0.0413	0.041	0.0409	0.0396	0.0386	0.0387	0.0385	0.0376	0.0366	0.0365	0.0359	0.0355	0.0354	0.0355	0.0361	0.0363	0.0356	0.0349	0.0339	0.0327	0.0313	0.03	0.0288	0.0279	0.0273	0.0268	0.0261	0.0253	0.0245	0.0239	0.0236	0.0229	0.0222	0.022	0.0217	0.022	0.0221	0.0214	0.021
1	0.0123	0.0155	0.0155	0.0149	0.0135	0.0134	0.0133	0.0137	0.0138	0.0138	0.0147	0.0147	0.0154	0.0159	0.0156	0.0153	0.0152	0.0155	0.0158	0.0156	0.0157	0.0159	0.0159	0.0161	0.0163	0.0166	0.0164	0.0159	0.0154	0.0151	0.0147	0.0141	0.0138	0.0134	0.0127	0.0124	0.012	0.0116	0.0116	0.0117	0.0117	0.0114	0.0107	0.0103	0.0103	0.0102	0.0103	0.0103	0.0102
1	0.0127	0.0154	0.017	0.0172	0.0137	0.0131	0.0151	0.0163	0.0155	0.0145	0.0141	0.0148	0.0154	0.0158	0.0159	0.0159	0.0153	0.0155	0.0159	0.0157	0.0156	0.0159	0.0159	0.0162	0.0165	0.0168	0.0167	0.0164	0.0158	0.0154	0.0149	0.0142	0.0137	0.0134	0.0128	0.0124	0.012	0.0118	0.0117	0.0117	0.0118	0.0115	0.011	0.0107	0.0105	0.0102	0.0101	0.0102	0.0104
1	0.0144	0.0152	0.016	0.0164	0.0151	0.0153	0.0165	0.016	0.0155	0.0159	0.0164	0.0163	0.0163	0.0161	0.0163	0.0166	0.0162	0.0163	0.0165	0.0162	0.0163	0.0163	0.0163	0.0165	0.0168	0.017	0.0169	0.0164	0.0159	0.0155	0.0149	0.0142	0.0138	0.0136	0.0134	0.013	0.0126	0.0121	0.012	0.0121	0.012	0.0117	0.0111	0.0108	0.0107	0.0107	0.0106	0.0107	0.0108
1	0.0134	0.0152	0.0166	0.0165	0.0148	0.0151	0.0157	0.015	0.0146	0.0153	0.0157	0.0165	0.0169	0.0168	0.0167	0.0167	0.0161	0.0161	0.0159	0.0157	0.0156	0.0158	0.0161	0.0163	0.0166	0.0168	0.0168	0.0163	0.0157	0.0155	0.0151	0.0144	0.014	0.0137	0.0132	0.0126	0.0122	0.012	0.0119	0.012	0.012	0.0117	0.0112	0.0109	0.0108	0.0109	0.0107	0.0107	0.0108
1	0.0159	0.0174	0.0181	0.018	0.0167	0.0164	0.0163	0.016	0.0161	0.0163	0.0164	0.0162	0.0165	0.0171	0.0165	0.0161	0.0159	0.0163	0.0166	0.0162	0.0161	0.0164	0.0164	0.0165	0.0168	0.017	0.0168	0.0162	0.0157	0.0155	0.0152	0.0144	0.014	0.0139	0.0135	0.013	0.0125	0.0121	0.0119	0.0119	0.012	0.012	0.0115	0.0112	0.011	0.0111	0.0112	0.011	0.0109
1	0.0127	0.0138	0.0143	0.014	0.0139	0.0151	0.016	0.0156	0.0144	0.0137	0.0153	0.0163	0.016	0.016	0.0157	0.0153	0.0147	0.0147	0.0153	0.0155	0.0155	0.0159	0.0159	0.016	0.0162	0.0165	0.0166	0.0158	0.0152	0.0151	0.0148	0.014	0.0136	0.0133	0.0129	0.0126	0.0122	0.0118	0.0116	0.0116	0.0117	0.0116	0.011	0.0107	0.0106	0.0106	0.0105	0.0105	0.0105
1	0.0142	0.0157	0.0165	0.0157	0.0145	0.0153	0.0161	0.0161	0.0159	0.0156	0.016	0.0167	0.0172	0.0167	0.0163	0.0166	0.0163	0.0162	0.0164	0.0159	0.016	0.0164	0.0162	0.0163	0.0167	0.0169	0.0169	0.0164	0.0158	0.0155	0.015	0.0143	0.0139	0.0138	0.0133	0.0127	0.0122	0.0118	0.0119	0.0121	0.0121	0.0116	0.0111	0.0108	0.0107	0.0106	0.0104	0.0104	0.0108
1	0.0152	0.017	0.0166	0.0154	0.0137	0.0149	0.0162	0.0164	0.0161	0.0159	0.0153	0.0158	0.0168	0.0172	0.0167	0.0162	0.0155	0.0159	0.0165	0.0162	0.0158	0.0161	0.0162	0.0163	0.0167	0.017	0.0167	0.0162	0.0156	0.0153	0.0153	0.0146	0.0138	0.0136	0.0132	0.0127	0.0123	0.0121	0.012	0.012	0.0119	0.0116	0.011	0.0108	0.0104	0.0104	0.0105	0.0105	0.0107
1	0.0126	0.014	0.0152	0.0153	0.0137	0.0146	0.0168	0.0167	0.016	0.0152	0.0156	0.0157	0.016	0.0164	0.0162	0.0161	0.0159	0.0157	0.0161	0.0157	0.0157	0.0158	0.0157	0.0159	0.0164	0.0166	0.0165	0.016	0.0155	0.0151	0.0148	0.0142	0.0137	0.0133	0.0128	0.0125	0.0124	0.012	0.0117	0.0119	0.0117	0.0112	0.0108	0.0107	0.0107	0.0108	0.0108	0.0107	0.0106
1	0.0156	0.0175	0.0181	0.0169	0.0147	0.0162	0.0176	0.0166	0.0159	0.0164	0.017	0.0168	0.0167	0.0171	0.0165	0.0164	0.016	0.0161	0.0166	0.0163	0.0158	0.0157	0.0158	0.0165	0.0169	0.0168	0.0167	0.0161	0.0155	0.0153	0.0151	0.0144	0.0137	0.0136	0.0134	0.0129	0.0125	0.0122	0.012	0.012	0.0119	0.0115	0.0111	0.0108	0.0105	0.0107	0.0107	0.0106	0.0107
1	0.0498	0.0496	0.0497	0.0497	0.0497	0.0484	0.0478	0.0469	0.0458	0.0447	0.044	0.0439	0.0436	0.0434	0.0437	0.0428	0.0419	0.0412	0.0408	0.0403	0.0398	0.0396	0.0401	0.0405	0.0408	0.0407	0.0404	0.0395	0.0385	0.0376	0.0368	0.0358	0.0346	0.0337	0.0332	0.0327	0.0318	0.0311	0.0307	0.0303	0.0295	0.0286	0.0283	0.028	0.0279	0.0277	0.0274	0.0271	0.0272
1	0.0462	0.048	0.0484	0.0474	0.0465	0.0451	0.0448	0.0449	0.0448	0.0444	0.044	0.0438	0.0438	0.0433	0.0429	0.0421	0.0413	0.0405	0.0399	0.0397	0.0396	0.0396	0.0398	0.04	0.04	0.04	0.0399	0.0391	0.0381	0.0372	0.0363	0.0352	0.0343	0.0333	0.0323	0.0319	0.0313	0.0307	0.0303	0.0297	0.029	0.0283	0.0278	0.0274	0.0274	0.0274	0.0271	0.0267	0.0262
1	0.0487	0.0495	0.0497	0.0485	0.0477	0.0473	0.0478	0.0472	0.0463	0.0452	0.0453	0.0452	0.0445	0.044	0.0443	0.0435	0.042	0.041	0.0406	0.0404	0.0402	0.04	0.0401	0.0402	0.0403	0.0407	0.0406	0.0396	0.0383	0.0373	0.0364	0.0353	0.0342	0.0334	0.0329	0.0325	0.0317	0.0311	0.0309	0.0305	0.0296	0.0287	0.0282	0.028	0.0279	0.0276	0.0273	0.0272	0.0271
1	0.0474	0.0481	0.0474	0.0474	0.0471	0.0464	0.0467	0.0462	0.046	0.0455	0.0453	0.0442	0.0434	0.0437	0.0436	0.0426	0.0418	0.0409	0.0402	0.0401	0.0398	0.0399	0.04	0.0401	0.0403	0.0403	0.0402	0.0394	0.0382	0.0371	0.0362	0.0351	0.034	0.0333	0.0327	0.032	0.0315	0.0308	0.0302	0.0296	0.0289	0.0282	0.0278	0.0276	0.0276	0.0273	0.0271	0.0271	0.0267
1	0.0486	0.0484	0.0458	0.0452	0.0458	0.0457	0.0452	0.0446	0.0446	0.0443	0.0443	0.0441	0.0432	0.0432	0.043	0.0417	0.0409	0.0405	0.0402	0.0399	0.0394	0.0392	0.0395	0.0398	0.0398	0.0399	0.0398	0.0389	0.0379	0.037	0.0362	0.0352	0.0341	0.0334	0.0327	0.0319	0.0312	0.0307	0.0303	0.0297	0.0289	0.0281	0.0277	0.0276	0.0273	0.0268	0.0267	0.0269	0.0269
1	0.0476	0.0487	0.0496	0.05	0.0499	0.0494	0.0495	0.0477	0.0459	0.045	0.0452	0.0449	0.0439	0.0435	0.0437	0.0425	0.0415	0.0408	0.0405	0.0404	0.04	0.0398	0.0399	0.0402	0.0404	0.0403	0.0401	0.0392	0.038	0.037	0.0362	0.0352	0.0344	0.0337	0.0332	0.0326	0.0316	0.031	0.0305	0.0302	0.0293	0.0284	0.028	0.0277	0.0278	0.0275	0.0272	0.0273	0.0271
1	0.0501	0.0515	0.0516	0.0497	0.0478	0.0476	0.0483	0.0474	0.0464	0.0457	0.0455	0.0444	0.0439	0.044	0.0439	0.0427	0.0412	0.0405	0.0406	0.0405	0.04	0.0397	0.04	0.0403	0.0402	0.0401	0.04	0.0392	0.0382	0.0373	0.0365	0.0355	0.0345	0.0336	0.0328	0.032	0.0312	0.0305	0.0302	0.0298	0.0293	0.0289	0.0282	0.0278	0.0277	0.0276	0.0274	0.027	0.0266
1	0.0467	0.0451	0.0466	0.0483	0.0485	0.0481	0.0487	0.0472	0.0463	0.046	0.0451	0.0441	0.0432	0.0428	0.0428	0.042	0.0412	0.0403	0.0395	0.0393	0.0395	0.0393	0.0393	0.0398	0.0401	0.0399	0.0398	0.0388	0.0379	0.0369	0.0361	0.0349	0.0339	0.0332	0.0327	0.032	0.0313	0.0309	0.0304	0.0296	0.0289	0.0284	0.0278	0.0276	0.0275	0.0272	0.0269	0.0268	0.0267
1	0.0512	0.0501	0.0486	0.0498	0.0499	0.0482	0.0478	0.0473	0.0462	0.0452	0.0448	0.0443	0.0439	0.0441	0.044	0.0426	0.0412	0.0406	0.0406	0.0404	0.04	0.0398	0.04	0.0403	0.0404	0.0403	0.0401	0.0392	0.038	0.0371	0.0364	0.0355	0.0344	0.0333	0.0326	0.0321	0.0314	0.0308	0.0305	0.0301	0.0293	0.0286	0.0281	0.0279	0.0276	0.0272	0.0271	0.0273	0.027
1	0.0553	0.0531	0.0521	0.052	0.0515	0.0504	0.0506	0.0499	0.0478	0.0465	0.0462	0.046	0.0455	0.0448	0.0447	0.0435	0.0422	0.0413	0.041	0.0409	0.0405	0.0402	0.0404	0.0409	0.0408	0.0407	0.0405	0.0396	0.0385	0.0375	0.0366	0.0356	0.0347	0.0338	0.0333	0.0326	0.0319	0.0314	0.031	0.0303	0.0296	0.0289	0.0282	0.0282	0.0284	0.0281	0.0277	0.0275	0.0272
1	0.0406	0.0409	0.0394	0.0395	0.0399	0.0404	0.0409	0.041	0.0399	0.0382	0.0371	0.0373	0.0379	0.038	0.0369	0.0366	0.036	0.0354	0.0349	0.0341	0.0337	0.0335	0.0333	0.0338	0.0341	0.0344	0.0342	0.0332	0.0318	0.0305	0.0296	0.0288	0.0277	0.0267	0.0259	0.0251	0.0243	0.0237	0.0234	0.0229	0.0222	0.0215	0.0209	0.0207	0.0207	0.0208	0.0205	0.0204	0.0203
1	0.0389	0.0369	0.0367	0.0367	0.0366	0.0382	0.0394	0.0395	0.0392	0.0395	0.0381	0.0369	0.0367	0.0367	0.0362	0.0358	0.0356	0.0348	0.0341	0.0335	0.0332	0.0329	0.0329	0.0333	0.0337	0.0341	0.034	0.0331	0.0315	0.0301	0.0291	0.0281	0.0272	0.0261	0.0253	0.0247	0.0238	0.0233	0.023	0.0225	0.0217	0.021	0.0203	0.02	0.0201	0.0203	0.0202	0.0202	0.0201
1	0.0393	0.0376	0.0367	0.0377	0.0388	0.0395	0.0414	0.0418	0.0403	0.0391	0.0379	0.0375	0.0373	0.0373	0.0373	0.0367	0.036	0.035	0.0345	0.0343	0.034	0.0338	0.0335	0.0332	0.0338	0.0343	0.0339	0.0329	0.0317	0.0304	0.0295	0.0284	0.0273	0.0264	0.0258	0.0253	0.0245	0.0237	0.023	0.0222	0.0216	0.0212	0.0209	0.0206	0.0205	0.0205	0.0203	0.0203	0.0201
1	0.0382	0.0396	0.0392	0.0392	0.0401	0.0405	0.0408	0.0397	0.0389	0.0389	0.038	0.0375	0.0378	0.038	0.0372	0.0364	0.0359	0.0347	0.0341	0.0339	0.0337	0.0333	0.033	0.0333	0.0337	0.0341	0.0339	0.0331	0.0317	0.0304	0.0296	0.0287	0.0274	0.0264	0.0259	0.0253	0.0244	0.0234	0.023	0.0227	0.022	0.0211	0.0204	0.0203	0.0205	0.0205	0.0202	0.0202	0.0199
1	0.0396	0.0395	0.0384	0.0395	0.0405	0.0416	0.0413	0.0398	0.0401	0.0408	0.0393	0.0383	0.0377	0.0376	0.0368	0.0361	0.0361	0.0356	0.0348	0.0341	0.0337	0.0336	0.0331	0.0332	0.0339	0.0345	0.0342	0.0333	0.0319	0.0307	0.0296	0.0287	0.0276	0.0266	0.0259	0.0251	0.0243	0.0238	0.0232	0.0227	0.022	0.0213	0.0208	0.0204	0.0203	0.0204	0.0203	0.0203	0.0202
1	0.0381	0.0375	0.037	0.0392	0.039	0.0387	0.0401	0.0403	0.0399	0.0389	0.0373	0.037	0.0373	0.0375	0.0368	0.0365	0.0358	0.0348	0.0342	0.034	0.0336	0.0332	0.0331	0.0336	0.0341	0.0343	0.0341	0.0331	0.0315	0.0302	0.0291	0.0282	0.0272	0.0263	0.0257	0.0253	0.0244	0.0234	0.0229	0.0225	0.0219	0.021	0.0205	0.0206	0.0204	0.0202	0.0201	0.02	0.02
1	0.0381	0.038	0.0359	0.0363	0.037	0.0383	0.0406	0.0409	0.0395	0.0384	0.0372	0.0372	0.0375	0.0373	0.0364	0.0359	0.0357	0.0347	0.034	0.0336	0.0333	0.033	0.0327	0.033	0.0338	0.0343	0.0341	0.0331	0.0318	0.0304	0.0291	0.0281	0.027	0.0258	0.0251	0.0246	0.0241	0.0236	0.0229	0.0223	0.0218	0.021	0.0202	0.0201	0.0201	0.0201	0.02	0.0199	0.0197
1	0.0396	0.0385	0.0372	0.0371	0.0384	0.0406	0.0409	0.0405	0.0396	0.0387	0.0372	0.0372	0.0377	0.0377	0.0375	0.0371	0.0365	0.0355	0.0344	0.0336	0.0334	0.0334	0.0333	0.0336	0.034	0.0344	0.034	0.0332	0.0319	0.0305	0.0294	0.0283	0.0273	0.0264	0.0257	0.0251	0.0242	0.0238	0.0234	0.0227	0.022	0.0213	0.0207	0.0204	0.0204	0.0204	0.0204	0.0202	0.02
1	0.0413	0.0392	0.0381	0.0395	0.0395	0.0406	0.0416	0.0414	0.04	0.0393	0.0384	0.0382	0.038	0.038	0.0371	0.0367	0.0362	0.0351	0.0343	0.0341	0.034	0.0338	0.0335	0.0336	0.0341	0.0347	0.0344	0.0335	0.032	0.0306	0.0295	0.0284	0.0273	0.0264	0.0258	0.0254	0.0246	0.0239	0.0233	0.0228	0.0221	0.0212	0.0207	0.0206	0.0206	0.0207	0.0206	0.0206	0.0203
1	0.0403	0.0405	0.0389	0.0385	0.0399	0.0407	0.0398	0.0396	0.0399	0.0396	0.0381	0.0375	0.0375	0.0376	0.0368	0.0359	0.0357	0.0354	0.035	0.0343	0.0335	0.0331	0.0329	0.033	0.0336	0.0343	0.0341	0.0332	0.0318	0.0304	0.0295	0.0285	0.0274	0.0265	0.0257	0.0252	0.0244	0.0237	0.0231	0.0227	0.022	0.0212	0.0203	0.0203	0.0207	0.0206	0.0203	0.0204	0.0203
1	0.0467	0.049	0.0501	0.0485	0.0488	0.0489	0.0476	0.047	0.048	0.0487	0.047	0.0456	0.044	0.0433	0.0432	0.0432	0.0427	0.0424	0.042	0.0417	0.0411	0.0407	0.0405	0.0408	0.041	0.0409	0.0407	0.04	0.039	0.038	0.0371	0.036	0.0346	0.0336	0.0328	0.0321	0.0315	0.031	0.0301	0.0292	0.0286	0.0282	0.0275	0.0271	0.0268	0.0267	0.0266	0.0262	0.0259
1	0.0446	0.0442	0.0454	0.0447	0.0458	0.0472	0.0464	0.0457	0.046	0.0464	0.0454	0.0452	0.0443	0.0436	0.0432	0.0432	0.0427	0.0418	0.0411	0.0412	0.0409	0.0406	0.0405	0.0406	0.0408	0.041	0.0406	0.0399	0.0388	0.0375	0.0363	0.0354	0.0343	0.0331	0.0323	0.0321	0.0313	0.0306	0.0297	0.029	0.0282	0.0276	0.0273	0.0269	0.0266	0.0263	0.0261	0.0257	0.0254
1	0.0434	0.045	0.046	0.0453	0.0454	0.0462	0.0458	0.0453	0.0458	0.0465	0.0452	0.0444	0.0433	0.0425	0.042	0.0421	0.042	0.0416	0.0412	0.0408	0.0403	0.0402	0.0403	0.0404	0.0406	0.0406	0.0401	0.0393	0.0384	0.0373	0.0363	0.0351	0.0338	0.0326	0.0318	0.0314	0.0311	0.0306	0.0296	0.0288	0.0282	0.0275	0.0268	0.0266	0.0263	0.0262	0.0259	0.0256	0.0255
1	0.0459	0.0457	0.0462	0.0464	0.0465	0.0461	0.0456	0.0457	0.0466	0.0472	0.0455	0.0445	0.0433	0.0427	0.0425	0.0419	0.0416	0.0414	0.0409	0.0405	0.0401	0.04	0.04	0.0399	0.04	0.0402	0.0402	0.0396	0.0384	0.0373	0.0364	0.0353	0.0341	0.033	0.032	0.0314	0.0308	0.0303	0.0296	0.0289	0.0282	0.0277	0.0271	0.0263	0.0262	0.0259	0.0256	0.0255	0.0254
1	0.0484	0.049	0.0489	0.0483	0.048	0.0478	0.0472	0.047	0.0465	0.0464	0.0461	0.0459	0.0439	0.0427	0.0431	0.0432	0.0428	0.0426	0.0419	0.0413	0.0408	0.0404	0.0402	0.0403	0.0405	0.0407	0.0405	0.0397	0.0388	0.0377	0.0364	0.0354	0.0343	0.0332	0.0323	0.0317	0.0311	0.0304	0.0296	0.0289	0.0282	0.0275	0.0271	0.0269	0.0267	0.0265	0.0262	0.026	0.0257
1	0.0472	0.0496	0.0487	0.0474	0.0477	0.0468	0.0465	0.0465	0.0469	0.0469	0.0462	0.0458	0.0445	0.0435	0.0427	0.0425	0.0423	0.0421	0.0415	0.0409	0.0404	0.0401	0.04	0.0402	0.0405	0.0405	0.0402	0.0396	0.0387	0.0376	0.0366	0.0352	0.0339	0.0331	0.0322	0.0314	0.0307	0.0302	0.0296	0.0289	0.0282	0.0278	0.0274	0.0265	0.0261	0.0261	0.026	0.0257	0.0254
1	0.047	0.0476	0.0469	0.0452	0.0463	0.0472	0.0466	0.047	0.0473	0.0473	0.0461	0.0451	0.0438	0.043	0.0427	0.0427	0.0421	0.0415	0.041	0.0406	0.0403	0.0402	0.04	0.0398	0.0401	0.0405	0.0404	0.0395	0.0384	0.0372	0.0362	0.0351	0.0339	0.0329	0.0321	0.0314	0.0308	0.03	0.0291	0.0287	0.0278	0.0274	0.0271	0.0264	0.0261	0.0262	0.0262	0.0258	0.0253
1	0.0468	0.0468	0.0465	0.0454	0.0466	0.0482	0.0471	0.0463	0.0464	0.0469	0.0461	0.0453	0.0441	0.0429	0.0424	0.0426	0.042	0.0418	0.0413	0.0406	0.0401	0.04	0.0399	0.0398	0.0402	0.0405	0.04	0.0391	0.0383	0.0373	0.0362	0.0352	0.0338	0.0327	0.0319	0.0313	0.0308	0.0301	0.0292	0.0286	0.0281	0.0273	0.0267	0.0262	0.026	0.0258	0.0258	0.0255	0.025
1	0.0479	0.0485	0.0474	0.0482	0.0481	0.0475	0.0461	0.0456	0.0462	0.0471	0.0471	0.0466	0.0448	0.0437	0.0429	0.0426	0.0418	0.0416	0.0411	0.0408	0.0408	0.0408	0.0405	0.0402	0.0403	0.0405	0.0401	0.0394	0.0384	0.0373	0.0363	0.0353	0.0341	0.0332	0.0323	0.0317	0.0308	0.03	0.0293	0.0287	0.028	0.0275	0.027	0.0264	0.026	0.0261	0.0262	0.0259	0.0254
1	0.0484	0.0497	0.0486	0.047	0.0471	0.0466	0.0462	0.0461	0.047	0.0487	0.0479	0.0462	0.0445	0.0433	0.0427	0.0427	0.0423	0.0421	0.0416	0.0408	0.0402	0.0404	0.0405	0.0405	0.0406	0.0407	0.0403	0.0394	0.0382	0.037	0.0361	0.0353	0.0341	0.033	0.0321	0.0315	0.0309	0.0301	0.0293	0.0287	0.0283	0.0279	0.0273	0.0267	0.0263	0.026	0.0259	0.0258	0.0255
1	0.0375	0.0404	0.0401	0.0384	0.0375	0.0377	0.0367	0.0361	0.0358	0.0368	0.0371	0.0368	0.0357	0.035	0.0344	0.0343	0.034	0.0335	0.0332	0.0329	0.0322	0.0323	0.0322	0.0323	0.0327	0.0327	0.0325	0.0319	0.0308	0.0296	0.0286	0.0276	0.0266	0.0256	0.0249	0.0245	0.024	0.0232	0.0225	0.0221	0.0215	0.0209	0.0205	0.0201	0.0198	0.0199	0.0198	0.0195	0.0192
1	0.0403	0.0408	0.0391	0.0385	0.0393	0.0394	0.0393	0.0384	0.0382	0.0388	0.0378	0.0369	0.0358	0.0347	0.0347	0.0351	0.0342	0.0337	0.0333	0.033	0.0326	0.0324	0.0324	0.0323	0.0326	0.0327	0.0326	0.0319	0.0309	0.0299	0.0289	0.0279	0.0268	0.026	0.0251	0.0242	0.0239	0.0233	0.0223	0.0219	0.0214	0.021	0.0207	0.0203	0.02	0.0199	0.0197	0.0195	0.0196
1	0.0359	0.0375	0.039	0.0386	0.0383	0.0379	0.0379	0.0375	0.0372	0.0376	0.0373	0.0372	0.0361	0.0349	0.0341	0.034	0.0335	0.0332	0.0329	0.0327	0.0321	0.0319	0.032	0.0322	0.0328	0.0329	0.0325	0.0318	0.0308	0.0295	0.0286	0.0279	0.0269	0.0258	0.0249	0.0242	0.0237	0.0233	0.0226	0.022	0.0212	0.0208	0.0204	0.0199	0.0196	0.0195	0.0197	0.0193	0.0191
1	0.0379	0.0385	0.0398	0.0396	0.0397	0.0387	0.0378	0.0383	0.0389	0.0389	0.0373	0.0366	0.0351	0.0343	0.0345	0.0342	0.0338	0.0336	0.0329	0.0328	0.0324	0.0321	0.0322	0.0323	0.0325	0.0326	0.0324	0.032	0.031	0.0297	0.0288	0.0279	0.0266	0.0257	0.0249	0.0244	0.0239	0.0233	0.0226	0.0221	0.0215	0.0209	0.0205	0.0199	0.0196	0.0196	0.0196	0.0196	0.0194
1	0.0369	0.0371	0.0366	0.0363	0.0373	0.0374	0.0373	0.0376	0.0371	0.0374	0.0374	0.0366	0.0349	0.0341	0.0343	0.0349	0.0344	0.0334	0.0329	0.0326	0.0322	0.0318	0.0318	0.0321	0.0324	0.0327	0.0327	0.0318	0.0307	0.0299	0.0289	0.0278	0.0267	0.0256	0.0248	0.0241	0.0236	0.0231	0.0224	0.0218	0.0212	0.0208	0.0204	0.0199	0.0194	0.0194	0.0197	0.0194	0.019
1	0.0371	0.0365	0.0359	0.0353	0.0368	0.0379	0.038	0.0374	0.0371	0.0375	0.0366	0.0361	0.0355	0.0345	0.0341	0.0341	0.0336	0.0333	0.0331	0.0327	0.0323	0.0319	0.0321	0.0325	0.0328	0.0328	0.0325	0.0318	0.0307	0.0295	0.0286	0.0276	0.0266	0.0257	0.0251	0.0244	0.0237	0.0231	0.0224	0.0217	0.0212	0.0208	0.0204	0.0199	0.0196	0.0197	0.0197	0.0196	0.0193
1	0.0392	0.0415	0.0409	0.0392	0.0397	0.0401	0.0397	0.0381	0.039	0.0396	0.0379	0.0364	0.0354	0.0349	0.0346	0.0346	0.0348	0.0343	0.0335	0.033	0.0325	0.0322	0.0322	0.0323	0.0326	0.0328	0.0326	0.032	0.0311	0.0299	0.0289	0.0279	0.027	0.0259	0.0251	0.0247	0.0243	0.0235	0.0226	0.022	0.0214	0.0209	0.0206	0.0203	0.0202	0.02	0.0199	0.0197	0.0196
1	0.0377	0.037	0.0368	0.0376	0.0383	0.0376	0.0375	0.0377	0.0383	0.0391	0.0378	0.0368	0.036	0.035	0.0342	0.0343	0.0342	0.0336	0.0331	0.0328	0.0323	0.0321	0.0322	0.0322	0.0325	0.0327	0.0324	0.0317	0.0306	0.0298	0.0289	0.0277	0.0265	0.0256	0.0249	0.0246	0.024	0.0231	0.0224	0.0218	0.0213	0.021	0.0206	0.0201	0.0197	0.0196	0.0197	0.0196	0.0191
1	0.0344	0.0355	0.0372	0.0367	0.0377	0.0393	0.0387	0.0369	0.0368	0.0373	0.0364	0.0359	0.0346	0.0337	0.0336	0.0334	0.0331	0.0328	0.0325	0.0322	0.0321	0.0321	0.0318	0.0317	0.0324	0.0327	0.0324	0.0318	0.0309	0.0298	0.0287	0.0277	0.0267	0.0258	0.025	0.0245	0.0239	0.0229	0.0222	0.0217	0.0212	0.0208	0.0204	0.0198	0.0196	0.0198	0.0199	0.0195	0.0189
1	0.0402	0.0403	0.0407	0.0405	0.0403	0.0386	0.0382	0.0388	0.0393	0.0391	0.038	0.037	0.0361	0.0358	0.0356	0.0353	0.0347	0.0341	0.0335	0.0329	0.0326	0.0325	0.0324	0.0324	0.0328	0.0329	0.0328	0.0319	0.0308	0.03	0.0292	0.028	0.0269	0.0259	0.0251	0.0246	0.024	0.0232	0.0224	0.0218	0.0216	0.0211	0.0207	0.0203	0.0199	0.0199	0.02	0.0197	0.0192
1	0.00191	0.00132	0.00118	0.00354	0.00438	0.00411	0.00442	0.00436	0.00382	0.00396	0.00389	0.00415	0.0044	0.00488	0.00457	0.00387	0.00388	0.00382	0.0039	0.00407	0.00427	0.00417	0.00396	0.00411	0.00438	0.0045	0.00447	0.00424	0.0039	0.00354	0.00343	0.0034	0.00317	0.00281	0.00293	0.00301	0.00273	0.00257	0.00267	0.0027	0.00236	0.00211	0.00159	0.0013	0.00157	0.00199	0.00217	0.00229	0.00223
1	0.00353	0.0018	-0.000568	0.00116	0.00332	0.00512	0.00641	0.0052	0.00413	0.00435	0.00428	0.00425	0.00432	0.00486	0.00488	0.00456	0.00464	0.00464	0.00428	0.00371	0.00363	0.00392	0.00409	0.00437	0.00472	0.00495	0.00478	0.00424	0.00379	0.00348	0.00345	0.00347	0.00328	0.00318	0.00316	0.00302	0.0027	0.00257	0.00251	0.00227	0.00222	0.00191	0.0015	0.00156	0.00166	0.00183	0.00188	0.00198	0.00199
1	0.00182	0.00122	0.00189	0.00337	0.00298	0.00337	0.00508	0.00557	0.00535	0.00552	0.00433	0.00382	0.00407	0.00474	0.00493	0.00489	0.00479	0.00417	0.00397	0.00397	0.00392	0.00392	0.00385	0.00407	0.00445	0.00482	0.00462	0.00425	0.00369	0.00329	0.00321	0.00339	0.0034	0.00317	0.00313	0.00307	0.00276	0.00251	0.00252	0.00249	0.00208	0.00165	0.00144	0.00159	0.00183	0.00199	0.00175	0.00179	0.002
1	0.00349	0.00355	0.00106	0.000589	0.00249	0.00501	0.00592	0.00521	0.00415	0.00334	0.00285	0.00342	0.00438	0.00474	0.00419	0.00397	0.00443	0.00436	0.00396	0.00345	0.00368	0.0039	0.00383	0.004	0.00435	0.00479	0.00472	0.00425	0.00387	0.0036	0.00348	0.00342	0.0033	0.00296	0.00286	0.00306	0.00284	0.00244	0.00248	0.00252	0.00224	0.00173	0.00136	0.00155	0.00195	0.00194	0.00201	0.00195	0.00179
1	0.00364	0.00425	0.00176	0.00205	0.00332	0.00419	0.00506	0.0052	0.00491	0.00446	0.00359	0.00347	0.00404	0.00486	0.00452	0.00437	0.0046	0.00426	0.00415	0.00418	0.00415	0.00389	0.00381	0.00407	0.00446	0.00481	0.00466	0.00418	0.00367	0.00339	0.00343	0.00365	0.00347	0.00308	0.00318	0.00313	0.00267	0.00248	0.00249	0.00228	0.00215	0.00207	0.00186	0.0018	0.00177	0.00174	0.00189	0.00215	0.00198
1	0.00607	0.00416	0.00242	0.00403	0.00616	0.00764	0.00748	0.00691	0.00614	0.00561	0.00484	0.00468	0.00506	0.0056	0.00507	0.00488	0.0047	0.00404	0.00388	0.00394	0.00404	0.00419	0.00409	0.00398	0.00428	0.00455	0.00444	0.00428	0.00391	0.00387	0.00365	0.00341	0.00339	0.00332	0.00319	0.0031	0.00276	0.00265	0.00263	0.00249	0.00237	0.00213	0.00169	0.00161	0.00186	0.00217	0.0022	0.00229	0.00225
1	-0.00105	0.000252	0.00122	0.00146	0.00259	0.00332	0.00308	0.00302	0.00315	0.00337	0.00297	0.0028	0.00285	0.00362	0.00372	0.0037	0.00361	0.00352	0.00349	0.00342	0.0035	0.00351	0.00348	0.00372	0.0041	0.00437	0.00422	0.00381	0.00349	0.00332	0.00316	0.00318	0.00294	0.00265	0.00278	0.00263	0.00221	0.00214	0.00217	0.00211	0.00185	0.00171	0.00148	0.00138	0.00143	0.00158	0.0014	0.00149	0.00149
1	0.00145	0.00184	0.00273	0.00344	0.00323	0.00434	0.00566	0.00544	0.00447	0.00397	0.00422	0.00426	0.00452	0.00425	0.00421	0.00424	0.00439	0.00435	0.0044	0.00407	0.00392	0.00403	0.00386	0.00397	0.00432	0.00432	0.00424	0.00402	0.0037	0.00352	0.00348	0.00344	0.00333	0.00311	0.00303	0.00287	0.0026	0.00228	0.00214	0.00232	0.00224	0.00193	0.00151	0.00118	0.00135	0.0016	0.00173	0.00171	0.00166
1	0.00225	0.00177	0.000858	0.00373	0.00481	0.00475	0.00451	0.00418	0.00444	0.00419	0.00411	0.00449	0.00493	0.00545	0.00504	0.00444	0.00421	0.00411	0.00391	0.00389	0.00393	0.00378	0.00377	0.00403	0.00427	0.00452	0.00437	0.00424	0.00399	0.00357	0.00349	0.00356	0.00325	0.00292	0.00304	0.00304	0.00266	0.0025	0.00253	0.0025	0.00205	0.00169	0.00152	0.00167	0.00171	0.00182	0.00168	0.00189	0.00194
1	0.047	0.0456	0.0447	0.0451	0.0463	0.0467	0.0463	0.0456	0.0451	0.0446	0.0438	0.0433	0.0431	0.0428	0.0422	0.0413	0.041	0.0406	0.0399	0.0392	0.0391	0.0391	0.039	0.0387	0.0389	0.039	0.039	0.0385	0.0373	0.0358	0.0343	0.033	0.0319	0.0309	0.0304	0.0296	0.0289	0.0284	0.0274	0.0264	0.026	0.0255	0.0247	0.024	0.0237	0.0234	0.0234	0.0237	0.0237
1	0.0433	0.0424	0.0426	0.0435	0.0444	0.0445	0.0449	0.045	0.0449	0.0443	0.0435	0.0426	0.0418	0.0414	0.0413	0.0409	0.0404	0.0399	0.0394	0.0388	0.0384	0.0379	0.0377	0.0381	0.0386	0.0385	0.0383	0.0378	0.0366	0.0352	0.0338	0.0325	0.0316	0.0307	0.0298	0.0291	0.0284	0.0278	0.0269	0.026	0.0254	0.0249	0.0243	0.0238	0.0233	0.0231	0.0231	0.0232	0.0229
1	0.0455	0.0424	0.042	0.0434	0.044	0.0439	0.0442	0.0451	0.0452	0.0441	0.0433	0.0429	0.043	0.0427	0.0423	0.0414	0.0407	0.0402	0.0397	0.039	0.0388	0.0384	0.0383	0.0385	0.0386	0.0385	0.0383	0.0377	0.0366	0.0353	0.034	0.0325	0.0315	0.0305	0.0298	0.0293	0.0286	0.0279	0.0271	0.0264	0.0259	0.0253	0.0246	0.0239	0.0234	0.0232	0.0232	0.0233	0.0232
1	0.0448	0.0422	0.0416	0.0433	0.0439	0.0446	0.0451	0.0448	0.0448	0.0444	0.0439	0.0433	0.0423	0.0418	0.0415	0.0407	0.0404	0.0403	0.0395	0.0385	0.0382	0.0379	0.0379	0.0381	0.0383	0.0383	0.0381	0.0376	0.0365	0.0352	0.0342	0.0329	0.0318	0.0307	0.0298	0.0291	0.0284	0.0276	0.0269	0.026	0.0255	0.0249	0.0241	0.0236	0.0232	0.0228	0.023	0.0232	0.023
1	0.042	0.0407	0.0414	0.043	0.0431	0.0437	0.0438	0.0437	0.0445	0.0436	0.0424	0.0417	0.0416	0.0411	0.0404	0.0399	0.04	0.0398	0.0392	0.0384	0.0379	0.0375	0.0376	0.0378	0.0381	0.0383	0.0383	0.0376	0.0365	0.0353	0.0338	0.0324	0.0313	0.0303	0.0296	0.0288	0.0282	0.0275	0.0267	0.026	0.0254	0.0248	0.0245	0.0238	0.0231	0.0229	0.0229	0.023	0.0231
1	0.0455	0.043	0.043	0.0448	0.0458	0.0456	0.0448	0.0446	0.0453	0.0445	0.0433	0.0427	0.0426	0.042	0.0413	0.0403	0.0398	0.0397	0.0394	0.0386	0.0384	0.0382	0.0381	0.038	0.0381	0.0382	0.0382	0.0381	0.0371	0.0355	0.034	0.0327	0.0315	0.0306	0.0299	0.029	0.0281	0.0275	0.0269	0.0262	0.0257	0.0253	0.0246	0.0238	0.0234	0.0233	0.0232	0.0233	0.0234
1	0.0478	0.0438	0.0448	0.0463	0.0468	0.0471	0.0458	0.0452	0.0464	0.0461	0.045	0.0439	0.0432	0.0433	0.0425	0.0414	0.0413	0.0411	0.0406	0.0395	0.0392	0.039	0.0387	0.0387	0.039	0.039	0.0388	0.0382	0.037	0.0357	0.0344	0.0332	0.0321	0.0311	0.0304	0.0296	0.0289	0.028	0.0271	0.0264	0.026	0.0255	0.0249	0.0242	0.0237	0.0235	0.0237	0.0237	0.0233
1	0.0451	0.0449	0.0468	0.0474	0.0473	0.0459	0.044	0.0437	0.0451	0.0457	0.0442	0.0422	0.0418	0.0419	0.0416	0.0405	0.0402	0.0402	0.0395	0.0385	0.0382	0.0378	0.038	0.0382	0.0385	0.0387	0.0386	0.0379	0.0369	0.0356	0.0341	0.0329	0.0319	0.0307	0.03	0.0293	0.0285	0.0278	0.027	0.026	0.0255	0.0251	0.0244	0.0238	0.0234	0.0231	0.0232	0.0234	0.0232
1	0.048	0.0455	0.0445	0.0454	0.0464	0.047	0.0454	0.0442	0.0451	0.0452	0.0443	0.0434	0.043	0.0424	0.0421	0.0409	0.0403	0.0404	0.0399	0.0388	0.0386	0.0385	0.0385	0.0386	0.0389	0.0392	0.0392	0.0384	0.037	0.0355	0.0343	0.0331	0.0319	0.0308	0.03	0.0292	0.0285	0.0279	0.027	0.0262	0.0257	0.0252	0.0247	0.0241	0.0238	0.0237	0.0232	0.0233	0.0234
1	0.0437	0.0423	0.0431	0.0441	0.0441	0.0446	0.0447	0.0442	0.0439	0.044	0.0429	0.0419	0.042	0.042	0.0413	0.0405	0.0405	0.0406	0.0396	0.0384	0.0385	0.0382	0.0378	0.0379	0.0386	0.0388	0.0386	0.038	0.0367	0.0355	0.0342	0.0328	0.0318	0.0306	0.0296	0.029	0.0282	0.0276	0.0268	0.0259	0.0255	0.0251	0.0246	0.024	0.0235	0.0233	0.0233	0.0236	0.0236
1	0.0348	0.0339	0.0348	0.0361	0.0372	0.0364	0.0368	0.0375	0.0381	0.0367	0.0358	0.0352	0.0345	0.035	0.0354	0.0347	0.0343	0.0338	0.033	0.0318	0.0319	0.032	0.032	0.0321	0.0324	0.0325	0.0324	0.0319	0.0309	0.0294	0.028	0.0269	0.0261	0.0251	0.0242	0.0235	0.0231	0.0227	0.0218	0.0208	0.0204	0.0201	0.0196	0.019	0.0184	0.0181	0.0184	0.0186	0.0187
1	0.0361	0.0336	0.033	0.0355	0.0379	0.0379	0.0378	0.0384	0.0387	0.0376	0.0365	0.0359	0.036	0.0355	0.0356	0.0346	0.0341	0.0338	0.0332	0.0325	0.0322	0.0316	0.0317	0.0322	0.0328	0.0328	0.0324	0.0319	0.031	0.0296	0.0283	0.0271	0.0261	0.0251	0.0245	0.0237	0.0229	0.0223	0.0217	0.0209	0.0205	0.0202	0.0199	0.0192	0.0186	0.0182	0.0183	0.0184	0.0184
1	0.0373	0.0363	0.0373	0.0377	0.0389	0.0389	0.0381	0.0382	0.0389	0.0383	0.0375	0.0365	0.0367	0.0362	0.0356	0.0348	0.0346	0.0342	0.0337	0.0328	0.0327	0.0322	0.032	0.0323	0.033	0.0328	0.0326	0.0322	0.0314	0.03	0.0288	0.0273	0.0264	0.0255	0.0247	0.0238	0.0233	0.0226	0.0219	0.0212	0.0208	0.0202	0.0198	0.0192	0.0188	0.0186	0.0186	0.0187	0.0188
1	0.0372	0.0344	0.0344	0.0367	0.0391	0.0387	0.0376	0.0371	0.0372	0.0367	0.0364	0.0354	0.0354	0.0354	0.0346	0.0336	0.0336	0.0334	0.0331	0.0323	0.0323	0.0321	0.0322	0.0322	0.0324	0.0324	0.0324	0.0319	0.0308	0.0296	0.0285	0.0273	0.0264	0.0252	0.0244	0.0237	0.0229	0.0224	0.0218	0.0209	0.0204	0.0199	0.0194	0.019	0.0187	0.0185	0.0185	0.0185	0.0185
1	0.0393	0.0359	0.0347	0.036	0.0386	0.0389	0.0383	0.038	0.0385	0.0373	0.037	0.0365	0.0361	0.0358	0.0351	0.0342	0.0342	0.0339	0.0335	0.0329	0.0324	0.0317	0.0316	0.0319	0.0325	0.0326	0.0326	0.0319	0.0308	0.0296	0.0284	0.0271	0.0261	0.025	0.0244	0.0237	0.0233	0.0227	0.022	0.0211	0.0207	0.0203	0.0199	0.0193	0.0189	0.0187	0.0189	0.0189	0.0188
1	0.0348	0.0335	0.0341	0.0346	0.0355	0.0356	0.0365	0.0375	0.0369	0.0363	0.0362	0.0353	0.0347	0.0347	0.0344	0.033	0.0323	0.0329	0.0331	0.0323	0.032	0.0316	0.0317	0.0319	0.0323	0.0325	0.0324	0.0317	0.0307	0.0295	0.0283	0.0271	0.026	0.0248	0.0242	0.0237	0.023	0.0224	0.0218	0.021	0.0205	0.0199	0.0195	0.019	0.0186	0.0184	0.0184	0.0185	0.0183
1	0.0373	0.036	0.0363	0.0365	0.0379	0.0378	0.0375	0.0372	0.0375	0.0375	0.037	0.0359	0.0354	0.0352	0.0351	0.0341	0.0336	0.0335	0.0331	0.0323	0.0321	0.0319	0.0321	0.0322	0.0324	0.0326	0.0326	0.0319	0.0309	0.0296	0.0283	0.027	0.0259	0.0249	0.0245	0.0241	0.0235	0.0227	0.022	0.0212	0.0208	0.0204	0.0197	0.0192	0.0187	0.0184	0.0188	0.0189	0.0187
1	0.0325	0.0314	0.0338	0.0356	0.0363	0.0356	0.0349	0.0349	0.0365	0.036	0.0353	0.0347	0.0348	0.0342	0.0343	0.0334	0.0326	0.0323	0.0319	0.0314	0.0316	0.0313	0.0312	0.0316	0.0321	0.0321	0.032	0.0314	0.0305	0.0291	0.0278	0.0264	0.0255	0.0246	0.0241	0.0233	0.0226	0.0219	0.0214	0.0208	0.0203	0.0198	0.0194	0.0186	0.0181	0.0179	0.0181	0.0182	0.0182
1	0.0376	0.0345	0.0345	0.036	0.0393	0.0397	0.0379	0.0377	0.038	0.0369	0.0364	0.0359	0.036	0.0361	0.0359	0.0347	0.034	0.0336	0.0327	0.032	0.032	0.032	0.032	0.032	0.0324	0.0324	0.0322	0.0316	0.0306	0.0294	0.0284	0.027	0.0258	0.0248	0.0245	0.0241	0.0234	0.0226	0.0218	0.0209	0.0205	0.0202	0.0198	0.0191	0.0186	0.0184	0.0185	0.0189	0.0191
1	0.0365	0.0355	0.0354	0.0359	0.0372	0.0374	0.0377	0.0378	0.0381	0.037	0.0362	0.0353	0.035	0.0353	0.0357	0.0343	0.0336	0.0331	0.033	0.0325	0.0323	0.0317	0.0318	0.032	0.0322	0.0325	0.0325	0.0318	0.0309	0.0296	0.0284	0.0271	0.026	0.0249	0.0242	0.0235	0.0231	0.0225	0.0218	0.0209	0.0206	0.0202	0.0196	0.0189	0.0184	0.0182	0.0185	0.0187	0.0184
1	0.0416	0.0381	0.0391	0.0403	0.0411	0.0397	0.0408	0.0418	0.0422	0.0403	0.0395	0.0386	0.0386	0.0384	0.0382	0.0375	0.0376	0.0372	0.0364	0.0354	0.0356	0.0353	0.0353	0.0354	0.0356	0.0355	0.0356	0.0348	0.0337	0.0326	0.0314	0.0302	0.0295	0.0285	0.0275	0.0267	0.0262	0.0254	0.025	0.0241	0.0235	0.0229	0.0223	0.0216	0.0215	0.0213	0.0211	0.021	0.0211
1	0.0436	0.0398	0.0385	0.0383	0.0417	0.0423	0.0413	0.0402	0.0409	0.0404	0.0394	0.0387	0.0391	0.0389	0.0388	0.0375	0.037	0.0372	0.0369	0.0356	0.0356	0.0354	0.0355	0.0354	0.0357	0.0355	0.0356	0.0351	0.034	0.0326	0.0316	0.0305	0.0293	0.028	0.0276	0.0272	0.0267	0.0259	0.0251	0.0242	0.0235	0.0229	0.0227	0.0222	0.0217	0.0213	0.0214	0.0213	0.0212
1	0.0406	0.0371	0.0374	0.0394	0.0414	0.0412	0.0417	0.041	0.0414	0.0411	0.0412	0.0396	0.039	0.0385	0.0382	0.0367	0.0367	0.0369	0.0364	0.0353	0.0352	0.0347	0.035	0.0353	0.0357	0.0354	0.0353	0.0349	0.034	0.0326	0.0316	0.0303	0.0293	0.0281	0.0274	0.0269	0.0264	0.0258	0.025	0.024	0.0235	0.0231	0.0227	0.022	0.0215	0.0211	0.021	0.021	0.0211
1	0.042	0.0396	0.0404	0.0402	0.0418	0.0415	0.042	0.0404	0.0401	0.04	0.0398	0.0384	0.0384	0.0378	0.0378	0.0369	0.0366	0.0364	0.0361	0.0354	0.0353	0.035	0.0351	0.0352	0.0355	0.0353	0.0352	0.0346	0.0336	0.0324	0.0316	0.0303	0.0292	0.0282	0.0276	0.0266	0.0259	0.0252	0.0246	0.0238	0.0233	0.0227	0.0221	0.0215	0.0212	0.0209	0.0209	0.0207	0.0206
1	0.0409	0.0385	0.0397	0.0406	0.0419	0.0416	0.0418	0.0406	0.0408	0.0403	0.0402	0.0394	0.039	0.0384	0.0384	0.0374	0.0374	0.0372	0.0365	0.0355	0.0355	0.0352	0.0351	0.035	0.0356	0.0357	0.0356	0.0348	0.0338	0.0326	0.0316	0.0303	0.0296	0.0284	0.0276	0.0268	0.0264	0.0258	0.0251	0.0241	0.0238	0.0231	0.0224	0.0218	0.0217	0.0214	0.0214	0.0214	0.0212
1	0.0398	0.0389	0.0411	0.0406	0.0413	0.041	0.0405	0.0394	0.0396	0.04	0.0397	0.0382	0.0382	0.0379	0.0378	0.037	0.0369	0.0366	0.0361	0.0352	0.0352	0.0348	0.0349	0.035	0.0353	0.0353	0.0354	0.0348	0.0338	0.0325	0.0315	0.0301	0.0291	0.0283	0.0277	0.0269	0.0262	0.0255	0.0247	0.0241	0.0235	0.0228	0.0224	0.0218	0.0212	0.0209	0.021	0.0212	0.0212
1	0.038	0.0365	0.0379	0.0372	0.0383	0.0387	0.0391	0.0382	0.0391	0.0391	0.0392	0.0386	0.0386	0.038	0.0377	0.0366	0.0368	0.0366	0.0359	0.0349	0.035	0.035	0.0352	0.035	0.0351	0.035	0.0351	0.0344	0.0334	0.0322	0.0311	0.0298	0.0291	0.0281	0.0272	0.0264	0.0258	0.0251	0.0245	0.0236	0.0233	0.0226	0.0221	0.0214	0.021	0.0206	0.0209	0.0211	0.0209
1	0.0411	0.0367	0.0371	0.0397	0.0427	0.041	0.0405	0.0399	0.0403	0.0398	0.0399	0.0396	0.0396	0.0385	0.0381	0.0373	0.0373	0.0369	0.0364	0.0353	0.0352	0.0348	0.0351	0.0353	0.0358	0.0357	0.0357	0.035	0.034	0.0326	0.0315	0.0301	0.0294	0.0284	0.0278	0.0269	0.0263	0.0256	0.025	0.0241	0.0236	0.023	0.0225	0.0218	0.0214	0.0211	0.0212	0.0211	0.0212
1	0.0421	0.0397	0.0391	0.0383	0.0404	0.0411	0.0409	0.0401	0.0406	0.0395	0.0394	0.039	0.039	0.0378	0.0376	0.0367	0.0367	0.0366	0.0361	0.0351	0.0351	0.035	0.035	0.035	0.0353	0.035	0.035	0.0343	0.0332	0.0321	0.0314	0.0301	0.029	0.0279	0.0275	0.027	0.0262	0.0253	0.0248	0.0239	0.0236	0.023	0.0223	0.0215	0.0213	0.021	0.0212	0.0212	0.021
1	0.041	0.0368	0.0371	0.0389	0.0422	0.0424	0.0426	0.0415	0.0406	0.0397	0.0396	0.0391	0.0392	0.0377	0.0373	0.0366	0.0368	0.0364	0.0359	0.0351	0.035	0.035	0.0351	0.0352	0.0354	0.0353	0.0354	0.0349	0.0341	0.0326	0.0312	0.0299	0.0291	0.0281	0.0273	0.0265	0.0259	0.0252	0.0246	0.0238	0.0235	0.023	0.0224	0.0213	0.0208	0.0208	0.0212	0.0212	0.0213
1	0.0409	0.0389	0.0406	0.0423	0.0428	0.0427	0.0429	0.0411	0.0395	0.0388	0.0385	0.0376	0.0387	0.0391	0.0376	0.0366	0.0361	0.0354	0.0348	0.0348	0.0346	0.0343	0.0343	0.0343	0.0347	0.0349	0.0347	0.0339	0.0331	0.0318	0.0306	0.0294	0.0282	0.0275	0.027	0.0262	0.0257	0.025	0.0243	0.0234	0.0229	0.0224	0.0218	0.0213	0.0214	0.0212	0.0209	0.0205	0.0204
1	0.04	0.039	0.0398	0.0415	0.0427	0.042	0.041	0.0405	0.0408	0.0396	0.0382	0.038	0.0387	0.0382	0.0375	0.0374	0.0366	0.0356	0.0351	0.0347	0.0345	0.0345	0.0344	0.0346	0.035	0.0349	0.0346	0.034	0.0331	0.0318	0.0308	0.0295	0.0284	0.0276	0.0269	0.026	0.0253	0.0247	0.024	0.0233	0.023	0.0224	0.0218	0.0215	0.0215	0.0213	0.021	0.0207	0.0205
1	0.0404	0.0397	0.041	0.0415	0.0425	0.0422	0.0424	0.0414	0.0413	0.0412	0.0398	0.0381	0.0382	0.0382	0.0379	0.0376	0.0366	0.0352	0.0347	0.0345	0.0346	0.0344	0.0342	0.0342	0.0348	0.035	0.0346	0.034	0.0332	0.032	0.0308	0.0293	0.0282	0.0275	0.0269	0.0261	0.0255	0.0247	0.0242	0.0237	0.0234	0.0226	0.022	0.0214	0.0212	0.0211	0.0212	0.0209	0.0207
1	0.0405	0.0386	0.0398	0.0403	0.0416	0.0409	0.0404	0.0401	0.0405	0.0393	0.0382	0.0377	0.038	0.0373	0.0373	0.0368	0.0363	0.0354	0.0348	0.0346	0.0347	0.0344	0.0343	0.0342	0.0343	0.0343	0.0343	0.0336	0.033	0.0318	0.0305	0.0294	0.0283	0.0273	0.0266	0.0259	0.0255	0.0247	0.0241	0.0234	0.0229	0.0225	0.0218	0.0211	0.021	0.0208	0.0209	0.0207	0.0205
1	0.04	0.0378	0.0401	0.0423	0.0422	0.0403	0.0414	0.0404	0.0402	0.0396	0.0388	0.0382	0.0386	0.0376	0.0376	0.0375	0.0364	0.0355	0.0353	0.0345	0.0342	0.0341	0.0343	0.0343	0.0348	0.0348	0.0345	0.0338	0.033	0.0318	0.0306	0.0291	0.0281	0.0274	0.0268	0.0261	0.0255	0.0247	0.024	0.0234	0.0231	0.0223	0.0216	0.0212	0.0215	0.0215	0.0213	0.0207	0.0203
1	0.0426	0.0408	0.0406	0.0419	0.0434	0.0424	0.0423	0.0412	0.0408	0.0398	0.039	0.0383	0.039	0.0387	0.0377	0.0373	0.0368	0.0361	0.0355	0.0351	0.035	0.0346	0.0345	0.0346	0.035	0.035	0.0348	0.0343	0.0333	0.0322	0.031	0.0294	0.0283	0.0277	0.0271	0.0261	0.0257	0.025	0.0243	0.0237	0.0235	0.0229	0.0221	0.0216	0.0216	0.0214	0.0213	0.0212	0.0209
1	0.0435	0.0428	0.042	0.0398	0.0406	0.0412	0.0413	0.0405	0.041	0.0403	0.0389	0.0387	0.0393	0.0386	0.0383	0.0382	0.0373	0.0362	0.0353	0.0346	0.0345	0.0344	0.0345	0.0348	0.0355	0.0354	0.0348	0.0338	0.0328	0.0317	0.0307	0.0296	0.0283	0.0273	0.0268	0.0261	0.0256	0.025	0.0244	0.0238	0.0233	0.023	0.0224	0.0216	0.0216	0.0215	0.0214	0.021	0.0206
1	0.0387	0.0362	0.0388	0.0396	0.0409	0.0412	0.0413	0.0403	0.0401	0.0403	0.0396	0.0381	0.0387	0.0384	0.0379	0.0375	0.037	0.0361	0.0352	0.0347	0.0345	0.034	0.0342	0.0341	0.0344	0.0348	0.0347	0.0339	0.0331	0.0319	0.0308	0.0297	0.0288	0.0278	0.027	0.0261	0.0255	0.0249	0.0244	0.0236	0.023	0.0226	0.0221	0.0217	0.0215	0.0211	0.021	0.0206	0.0204
1	0.0404	0.0415	0.0423	0.0427	0.0433	0.0415	0.0406	0.0397	0.0398	0.0395	0.0387	0.0382	0.0387	0.0378	0.0376	0.0378	0.0368	0.0359	0.0352	0.0346	0.0344	0.0341	0.0341	0.0342	0.0347	0.0348	0.0344	0.0337	0.0329	0.0318	0.0309	0.0297	0.0283	0.0274	0.0267	0.0259	0.0254	0.0245	0.0237	0.0231	0.0228	0.0225	0.0221	0.0214	0.0211	0.0211	0.0213	0.0207	0.0202
1	0.0434	0.0422	0.0434	0.0446	0.0443	0.0412	0.0409	0.0405	0.0409	0.0411	0.0394	0.0386	0.0394	0.0391	0.0381	0.0374	0.0368	0.0358	0.035	0.0344	0.0342	0.0343	0.0345	0.0344	0.0346	0.0346	0.0345	0.034	0.033	0.0319	0.0308	0.0295	0.0285	0.0276	0.0268	0.026	0.0256	0.0249	0.0242	0.0235	0.0231	0.0227	0.0221	0.0214	0.0212	0.0211	0.0211	0.0207	0.0205
1	0.0584	0.0573	0.0567	0.0563	0.058	0.0583	0.0586	0.0572	0.0554	0.0548	0.0538	0.0521	0.0521	0.0524	0.0517	0.0508	0.05	0.0494	0.0484	0.0477	0.0474	0.0474	0.0475	0.0473	0.0474	0.0471	0.0468	0.0462	0.0452	0.044	0.0425	0.0408	0.0397	0.039	0.0381	0.0373	0.0367	0.0357	0.035	0.0344	0.0337	0.0327	0.0318	0.0313	0.0312	0.031	0.0308	0.0305	0.0301
1	0.0632	0.0626	0.061	0.0602	0.0604	0.0596	0.0587	0.0569	0.0565	0.0564	0.0553	0.0539	0.0542	0.0534	0.0523	0.0517	0.0508	0.0496	0.0487	0.0483	0.0483	0.0481	0.0479	0.0479	0.048	0.0478	0.0473	0.0463	0.0455	0.0443	0.0429	0.0414	0.0403	0.0392	0.0382	0.0371	0.0364	0.0357	0.0352	0.0346	0.034	0.0334	0.0325	0.0318	0.0315	0.0314	0.0311	0.0307	0.0305
1	0.0606	0.0585	0.0587	0.0603	0.0611	0.0586	0.0578	0.0572	0.0565	0.0552	0.054	0.0529	0.0531	0.0523	0.0511	0.0508	0.0506	0.0498	0.0486	0.0477	0.0475	0.0474	0.0475	0.0474	0.0475	0.0476	0.047	0.0463	0.0454	0.0439	0.0426	0.0413	0.0401	0.039	0.0381	0.0371	0.0363	0.0353	0.0346	0.0338	0.0333	0.0327	0.032	0.0315	0.0315	0.0313	0.0309	0.0306	0.0302
1	0.0581	0.0576	0.0574	0.0578	0.0587	0.0571	0.0566	0.0551	0.0553	0.0549	0.0541	0.0525	0.053	0.0522	0.0515	0.0509	0.0501	0.0487	0.048	0.0475	0.0473	0.047	0.047	0.0469	0.0472	0.0468	0.0465	0.0459	0.0451	0.0438	0.0426	0.041	0.0398	0.0387	0.038	0.037	0.0363	0.0355	0.0349	0.0339	0.0334	0.0327	0.032	0.0313	0.0313	0.0312	0.031	0.0304	0.0301
1	0.0616	0.0586	0.0586	0.0588	0.06	0.0591	0.0588	0.0567	0.0565	0.0556	0.0539	0.0529	0.0531	0.0525	0.052	0.0514	0.0505	0.0492	0.0482	0.0479	0.048	0.0475	0.0473	0.0472	0.0476	0.0474	0.0471	0.0464	0.0453	0.0438	0.0424	0.0412	0.0401	0.039	0.0381	0.0372	0.0367	0.0357	0.0351	0.0343	0.0338	0.033	0.0322	0.0315	0.0314	0.0313	0.0311	0.0304	0.0301
1	0.0615	0.0585	0.0597	0.0597	0.0598	0.0585	0.0586	0.0579	0.0572	0.056	0.0547	0.053	0.0529	0.0525	0.0522	0.0518	0.0509	0.0498	0.0487	0.0479	0.0477	0.0473	0.0472	0.0472	0.0475	0.0474	0.0471	0.0463	0.0454	0.0441	0.0428	0.041	0.0398	0.0389	0.0381	0.0372	0.0363	0.0356	0.0351	0.0342	0.0334	0.0327	0.032	0.0315	0.0314	0.0312	0.0312	0.0306	0.0301
1	0.0587	0.0584	0.0584	0.0582	0.0575	0.0565	0.0572	0.0571	0.0563	0.0548	0.0537	0.0534	0.0536	0.0525	0.0516	0.0511	0.0499	0.049	0.0485	0.0481	0.048	0.0474	0.0473	0.0473	0.0475	0.0476	0.0472	0.0463	0.0452	0.0438	0.0424	0.0411	0.0399	0.0389	0.0382	0.0372	0.0365	0.0355	0.035	0.0343	0.0338	0.0331	0.0321	0.0314	0.0313	0.0312	0.0312	0.0306	0.0302
1	0.0595	0.059	0.0589	0.0585	0.0589	0.0583	0.0588	0.0572	0.0566	0.0563	0.0545	0.0524	0.0527	0.0524	0.052	0.0515	0.0502	0.0492	0.0485	0.0477	0.0474	0.047	0.047	0.0471	0.0474	0.0473	0.047	0.0459	0.0448	0.0435	0.0423	0.041	0.0399	0.0389	0.0379	0.0369	0.0364	0.0356	0.0348	0.034	0.0336	0.0328	0.0321	0.0314	0.0313	0.0312	0.031	0.0304	0.0302
1	0.0584	0.0566	0.0574	0.0568	0.0577	0.058	0.0587	0.0568	0.0563	0.0552	0.0541	0.0524	0.0531	0.0524	0.0515	0.0507	0.0495	0.0488	0.0481	0.0474	0.0473	0.0469	0.0472	0.0471	0.0472	0.0469	0.0465	0.0457	0.0448	0.0435	0.0422	0.0409	0.0399	0.0387	0.0378	0.0368	0.0359	0.0352	0.0349	0.0339	0.0332	0.0325	0.0319	0.0313	0.0313	0.0308	0.0304	0.03	0.0297
1	0.058	0.0552	0.0559	0.0555	0.0552	0.0556	0.0557	0.0543	0.0542	0.0537	0.0521	0.0513	0.0514	0.0507	0.05	0.0493	0.0484	0.0474	0.0462	0.0454	0.045	0.0447	0.0447	0.0446	0.0449	0.0451	0.0447	0.044	0.0431	0.0416	0.0401	0.039	0.038	0.0369	0.0361	0.0352	0.0347	0.0337	0.033	0.0325	0.032	0.0313	0.0306	0.0301	0.0299	0.0296	0.0296	0.0293	0.0288
1	0.0545	0.0544	0.0569	0.0555	0.055	0.0542	0.0554	0.0537	0.053	0.0522	0.0508	0.0497	0.0506	0.0495	0.0491	0.049	0.0477	0.0462	0.0454	0.045	0.0449	0.0446	0.0446	0.0445	0.0448	0.0446	0.0442	0.0436	0.0428	0.0416	0.0403	0.0388	0.0376	0.0367	0.0358	0.0347	0.034	0.0333	0.0328	0.0322	0.0318	0.0312	0.0304	0.0296	0.0295	0.0296	0.0298	0.029	0.0283
1	0.0567	0.0561	0.0569	0.0559	0.0563	0.0559	0.0563	0.0547	0.0534	0.0523	0.0518	0.0509	0.0514	0.0509	0.0499	0.0487	0.0477	0.0468	0.0458	0.0453	0.0453	0.0448	0.0449	0.0448	0.045	0.045	0.0445	0.0436	0.0426	0.0415	0.0404	0.0388	0.0377	0.0368	0.0359	0.035	0.0347	0.034	0.0332	0.0324	0.0319	0.0314	0.0308	0.0301	0.0299	0.0294	0.0291	0.0287	0.0286
1	0.0545	0.0531	0.0539	0.0548	0.0564	0.0552	0.0547	0.0527	0.053	0.0524	0.0505	0.0493	0.0507	0.0507	0.0492	0.0481	0.0472	0.0464	0.0455	0.0451	0.045	0.0447	0.0445	0.0445	0.0448	0.0447	0.0443	0.0434	0.0423	0.0411	0.0399	0.0386	0.0375	0.0365	0.0357	0.0347	0.034	0.0333	0.0328	0.0321	0.0315	0.0308	0.0302	0.0298	0.0297	0.0295	0.0293	0.0287	0.0282
1	0.0572	0.0548	0.056	0.0577	0.0571	0.0552	0.0545	0.0535	0.0532	0.0528	0.0513	0.0502	0.0508	0.0503	0.0492	0.0486	0.0476	0.0463	0.0453	0.0448	0.0445	0.0444	0.0444	0.0446	0.0448	0.0446	0.0443	0.0437	0.0426	0.0413	0.0401	0.0387	0.0376	0.0369	0.0359	0.0351	0.0345	0.0335	0.0329	0.0321	0.0315	0.0309	0.0302	0.0297	0.0294	0.0291	0.0292	0.0289	0.0285
1	0.0604	0.0569	0.0565	0.0568	0.0589	0.0579	0.0559	0.0536	0.0537	0.0539	0.0525	0.0513	0.0512	0.0501	0.0493	0.0489	0.048	0.0462	0.0457	0.0455	0.0451	0.0446	0.0446	0.0446	0.045	0.0448	0.0445	0.0438	0.0427	0.0413	0.0402	0.039	0.0378	0.0369	0.0362	0.0353	0.0346	0.0338	0.0333	0.0324	0.0317	0.0311	0.0306	0.0302	0.0299	0.0295	0.0293	0.0288	0.0286
1	0.0592	0.0564	0.0567	0.0567	0.0571	0.0563	0.0566	0.0554	0.0546	0.0536	0.0521	0.0516	0.052	0.051	0.0502	0.0499	0.049	0.0476	0.0465	0.0453	0.045	0.045	0.0449	0.0449	0.0451	0.0451	0.0445	0.0439	0.0431	0.0415	0.0403	0.0394	0.0381	0.0367	0.0358	0.035	0.0345	0.0337	0.0329	0.0325	0.0321	0.0315	0.0307	0.0302	0.0301	0.0302	0.0302	0.0296	0.029
1	0.0575	0.0548	0.0564	0.0586	0.0586	0.0563	0.0551	0.0537	0.0529	0.0524	0.0516	0.0502	0.0501	0.0502	0.0496	0.0489	0.0477	0.0466	0.0459	0.045	0.045	0.0449	0.0447	0.0447	0.045	0.0451	0.0446	0.0437	0.0427	0.0415	0.0402	0.0386	0.0374	0.0367	0.0362	0.0353	0.0345	0.0336	0.0329	0.0322	0.032	0.0315	0.0306	0.03	0.0299	0.0296	0.0291	0.0288	0.0286
1	0.0563	0.0554	0.0585	0.0573	0.0562	0.0549	0.0546	0.0535	0.053	0.0525	0.0515	0.0504	0.0504	0.0495	0.0489	0.0482	0.0474	0.0467	0.0459	0.0451	0.0449	0.0449	0.0447	0.0443	0.0445	0.0446	0.0443	0.0435	0.0425	0.0413	0.04	0.0386	0.0373	0.0364	0.0357	0.0347	0.0343	0.0337	0.033	0.0322	0.0317	0.031	0.0301	0.0295	0.0295	0.0293	0.0291	0.0287	0.0284
1	0.0574	0.0565	0.0577	0.0579	0.0581	0.0562	0.055	0.0535	0.0534	0.0532	0.0518	0.0506	0.0517	0.0506	0.0497	0.0495	0.0479	0.0466	0.0459	0.0453	0.0453	0.045	0.0444	0.0441	0.0446	0.0447	0.0444	0.0437	0.0426	0.0412	0.0401	0.0389	0.0379	0.0367	0.0358	0.035	0.0344	0.0335	0.0327	0.0322	0.0319	0.0311	0.0303	0.0297	0.0297	0.0295	0.0294	0.029	0.0285
1	0.0518	0.0531	0.0554	0.0542	0.0528	0.0503	0.0513	0.0516	0.0503	0.0481	0.0488	0.0491	0.0491	0.0482	0.0472	0.0461	0.0458	0.0455	0.0445	0.0438	0.0439	0.0434	0.0435	0.0434	0.0434	0.0434	0.0434	0.0426	0.0414	0.0402	0.0391	0.0378	0.0366	0.0355	0.0347	0.0337	0.0332	0.0327	0.0319	0.0311	0.0303	0.0295	0.0293	0.029	0.0285	0.0282	0.0282	0.0279	0.0275
1	0.0497	0.052	0.0518	0.0494	0.0505	0.0508	0.0525	0.053	0.0518	0.0497	0.0489	0.0488	0.0486	0.048	0.0477	0.0467	0.0461	0.0452	0.0442	0.0437	0.0433	0.0429	0.0434	0.0435	0.0434	0.0434	0.043	0.0423	0.0414	0.0401	0.0388	0.0376	0.0364	0.0354	0.0345	0.0335	0.0329	0.0322	0.0316	0.031	0.0304	0.0296	0.0291	0.0286	0.0281	0.0281	0.0279	0.0275	0.0273
1	0.0484	0.0526	0.0545	0.0512	0.0499	0.0499	0.0512	0.0514	0.0506	0.0484	0.048	0.0481	0.048	0.0477	0.0477	0.0462	0.0456	0.0456	0.0446	0.0434	0.043	0.0428	0.0432	0.0432	0.0434	0.0435	0.0435	0.0427	0.0415	0.0401	0.0387	0.0373	0.0361	0.0352	0.0344	0.0335	0.0328	0.0322	0.0316	0.0309	0.0302	0.0292	0.0287	0.0284	0.0282	0.0282	0.0281	0.0273	0.0269
1	0.0471	0.0514	0.0536	0.0513	0.0508	0.0508	0.0519	0.0515	0.0509	0.0494	0.0494	0.0492	0.0492	0.0487	0.0484	0.0473	0.0468	0.0461	0.0444	0.0434	0.0434	0.0434	0.0433	0.043	0.0433	0.0436	0.0435	0.0428	0.0418	0.0405	0.0391	0.0375	0.0365	0.0356	0.0347	0.0338	0.0331	0.0325	0.032	0.031	0.0301	0.0294	0.029	0.0286	0.0283	0.0285	0.0283	0.0275	0.0273
1	0.0496	0.0497	0.0505	0.0499	0.0505	0.0507	0.0523	0.0511	0.0493	0.0476	0.0477	0.0485	0.0491	0.0481	0.0474	0.0462	0.0461	0.046	0.0447	0.0436	0.0435	0.0429	0.0428	0.0428	0.0431	0.0431	0.043	0.0421	0.041	0.0397	0.0385	0.0372	0.0362	0.0351	0.0343	0.0334	0.0327	0.0319	0.0312	0.0306	0.0299	0.0293	0.0289	0.0283	0.0278	0.0279	0.0279	0.0271	0.0269
1	0.051	0.0526	0.0535	0.0517	0.0507	0.0494	0.0507	0.0509	0.0488	0.047	0.0478	0.0484	0.0494	0.0485	0.0473	0.0463	0.0457	0.0448	0.0433	0.0427	0.043	0.0426	0.0427	0.0429	0.0433	0.0434	0.0431	0.0419	0.0409	0.0398	0.0385	0.0371	0.036	0.0348	0.034	0.0333	0.0326	0.0317	0.0311	0.0304	0.0296	0.0289	0.0287	0.0284	0.0279	0.0278	0.0279	0.0274	0.0271
1	0.0505	0.0502	0.0508	0.0497	0.0494	0.0496	0.0514	0.0508	0.0498	0.0482	0.0481	0.0482	0.0483	0.0473	0.047	0.0457	0.0454	0.0454	0.0443	0.0432	0.043	0.0427	0.0426	0.0429	0.0436	0.0436	0.0431	0.0421	0.0409	0.0396	0.0384	0.0369	0.0359	0.0347	0.0339	0.0333	0.0328	0.0319	0.0314	0.0308	0.0301	0.0291	0.0285	0.0282	0.0279	0.028	0.0277	0.0269	0.027
1	0.0497	0.05	0.0481	0.0467	0.0486	0.0502	0.0514	0.0504	0.0497	0.0483	0.0479	0.0475	0.0476	0.0473	0.0466	0.0456	0.0457	0.0452	0.044	0.0432	0.0431	0.0427	0.0427	0.0426	0.0428	0.043	0.0429	0.0421	0.041	0.0395	0.0382	0.0369	0.0359	0.0348	0.0341	0.0334	0.0327	0.0319	0.0314	0.0305	0.0298	0.0292	0.0286	0.028	0.0277	0.0277	0.0277	0.027	0.0267
1	0.049	0.0495	0.0499	0.0509	0.0518	0.05	0.051	0.0506	0.0508	0.0486	0.0481	0.0483	0.0484	0.0481	0.0475	0.0459	0.0453	0.0451	0.044	0.043	0.0428	0.0426	0.0429	0.043	0.0431	0.0431	0.0428	0.0419	0.0409	0.0399	0.0385	0.0369	0.036	0.0349	0.034	0.0333	0.0329	0.032	0.0311	0.0304	0.0299	0.0292	0.0289	0.0285	0.028	0.0277	0.0276	0.0272	0.027
1	0.0489	0.0506	0.0516	0.051	0.0505	0.0503	0.0526	0.0503	0.0486	0.0475	0.0481	0.0486	0.0491	0.0482	0.0469	0.0452	0.0449	0.0447	0.0439	0.043	0.0427	0.0423	0.0425	0.0426	0.0427	0.0431	0.0431	0.0421	0.041	0.0396	0.0384	0.037	0.0359	0.0347	0.0338	0.033	0.0324	0.0316	0.0309	0.0303	0.0297	0.0289	0.0283	0.0279	0.0277	0.0275	0.0274	0.0268	0.0267
1	0.0361	0.0348	0.0331	0.0358	0.0377	0.0389	0.0384	0.0377	0.0367	0.0368	0.036	0.0366	0.0351	0.0345	0.0352	0.0355	0.0345	0.0342	0.0338	0.0338	0.0328	0.032	0.0317	0.0325	0.033	0.0332	0.0328	0.0323	0.0312	0.0298	0.0285	0.0274	0.0262	0.0255	0.0247	0.0241	0.0234	0.023	0.0221	0.0217	0.0211	0.0209	0.0204	0.0196	0.0191	0.0192	0.019	0.0191	0.019
1	0.0328	0.0308	0.0315	0.0346	0.0346	0.0359	0.0359	0.0366	0.0358	0.0359	0.0348	0.0345	0.0336	0.0337	0.0341	0.0344	0.034	0.0338	0.0332	0.0329	0.0319	0.0318	0.0321	0.0326	0.0327	0.0329	0.0324	0.032	0.0311	0.0298	0.0283	0.0272	0.026	0.0252	0.0242	0.0237	0.0232	0.0228	0.0218	0.0213	0.0206	0.0204	0.0199	0.0193	0.0189	0.019	0.0188	0.0186	0.0183
1	0.0341	0.0334	0.0342	0.0375	0.0376	0.0378	0.0375	0.0373	0.0365	0.0365	0.0354	0.0353	0.0346	0.0348	0.0353	0.035	0.0339	0.0338	0.0333	0.033	0.0321	0.0319	0.0322	0.0327	0.0326	0.0329	0.0326	0.0322	0.0311	0.0295	0.0279	0.0272	0.026	0.0251	0.0243	0.0238	0.0232	0.0226	0.0218	0.0215	0.0209	0.0205	0.0202	0.0198	0.0192	0.0191	0.019	0.019	0.0187
1	0.0331	0.0328	0.0349	0.0373	0.036	0.0367	0.0371	0.0379	0.0368	0.0369	0.0361	0.0364	0.0354	0.035	0.0353	0.0355	0.0342	0.0338	0.0332	0.033	0.0322	0.0321	0.0321	0.0326	0.0329	0.0333	0.0329	0.0322	0.0311	0.0298	0.0284	0.0273	0.0264	0.0257	0.0247	0.024	0.0232	0.0229	0.0221	0.0217	0.0211	0.0208	0.0202	0.0197	0.0192	0.0192	0.0192	0.019	0.0186
1	0.0316	0.031	0.0318	0.0359	0.0368	0.0372	0.036	0.0374	0.0375	0.037	0.0347	0.0344	0.0337	0.0342	0.0353	0.0351	0.0338	0.0336	0.0331	0.0329	0.0319	0.0316	0.0315	0.032	0.0327	0.0334	0.0328	0.0319	0.0306	0.0295	0.0281	0.027	0.0259	0.0253	0.0245	0.0238	0.0231	0.0228	0.0219	0.0218	0.0211	0.0204	0.0198	0.0193	0.0188	0.0188	0.0188	0.019	0.0187
1	0.0323	0.0317	0.0345	0.0366	0.0357	0.0368	0.0361	0.0365	0.0364	0.0366	0.0357	0.035	0.0343	0.0349	0.0356	0.0352	0.0342	0.0336	0.0328	0.0328	0.0323	0.0319	0.0319	0.0326	0.0327	0.0331	0.0328	0.0322	0.0311	0.0296	0.0281	0.0271	0.0261	0.0252	0.0244	0.0237	0.0229	0.0226	0.0221	0.0215	0.0208	0.0205	0.0199	0.0195	0.0191	0.0191	0.019	0.019	0.0187
1	0.0326	0.0322	0.0336	0.0368	0.0379	0.0376	0.0363	0.0368	0.0366	0.0363	0.0349	0.0342	0.034	0.0344	0.0352	0.0351	0.0342	0.0335	0.0331	0.0329	0.0324	0.032	0.0319	0.0324	0.0328	0.0332	0.0329	0.0322	0.0311	0.0295	0.0282	0.0273	0.0259	0.0251	0.0247	0.024	0.0233	0.0228	0.0219	0.0216	0.021	0.0205	0.0199	0.0193	0.0187	0.0189	0.019	0.0189	0.0187
1	0.0362	0.0351	0.0357	0.0388	0.0367	0.0367	0.0371	0.0376	0.0367	0.0377	0.0366	0.0361	0.0349	0.0347	0.0354	0.0352	0.0342	0.0339	0.0334	0.0332	0.0324	0.0321	0.0318	0.0326	0.033	0.0334	0.0329	0.0322	0.0311	0.0299	0.0284	0.0274	0.0262	0.0254	0.0247	0.024	0.0233	0.023	0.022	0.0216	0.0211	0.0208	0.0201	0.0196	0.0192	0.0192	0.0192	0.0193	0.0186
1	0.0346	0.035	0.0335	0.0355	0.0368	0.0376	0.037	0.0372	0.0356	0.0355	0.0353	0.0352	0.0345	0.0345	0.0351	0.0348	0.0337	0.0333	0.033	0.0328	0.0321	0.0321	0.0322	0.0325	0.0327	0.0333	0.0329	0.032	0.0307	0.0293	0.0278	0.0269	0.0258	0.025	0.0243	0.0238	0.0233	0.0228	0.0218	0.0216	0.0211	0.0207	0.0201	0.0196	0.0192	0.0191	0.0188	0.0186	0.0185
1	0.0389	0.0399	0.0407	0.0395	0.0402	0.0404	0.0393	0.039	0.04	0.039	0.0382	0.0383	0.0383	0.0375	0.0372	0.0373	0.0363	0.0354	0.0351	0.0348	0.0344	0.0341	0.0341	0.0344	0.0346	0.0347	0.0347	0.0343	0.0331	0.0316	0.0302	0.0289	0.0279	0.0272	0.0267	0.0259	0.0252	0.0246	0.0238	0.0231	0.0226	0.0224	0.0222	0.0215	0.0209	0.0208	0.0211	0.021	0.0206
1	0.035	0.0378	0.0401	0.0397	0.0394	0.0386	0.0375	0.0388	0.0406	0.0398	0.0382	0.0372	0.0372	0.0374	0.037	0.0365	0.0361	0.0357	0.0348	0.0341	0.0337	0.0337	0.0336	0.0338	0.0344	0.0349	0.0345	0.034	0.0327	0.0311	0.0297	0.0289	0.0281	0.0274	0.0265	0.0254	0.0246	0.0242	0.0234	0.0225	0.0219	0.0217	0.0212	0.0207	0.0204	0.0205	0.0207	0.0207	0.0205
1	0.041	0.0423	0.0423	0.0425	0.0408	0.0396	0.0395	0.0404	0.0414	0.0414	0.0401	0.0384	0.0376	0.038	0.0375	0.037	0.0364	0.0362	0.0358	0.035	0.0342	0.0341	0.0343	0.0348	0.0351	0.0354	0.0351	0.0343	0.0329	0.0317	0.0305	0.0294	0.0282	0.0273	0.0264	0.0254	0.0249	0.0245	0.0235	0.0227	0.0223	0.022	0.0215	0.0212	0.0209	0.021	0.0212	0.0214	0.0212
1	0.0391	0.0404	0.0418	0.0412	0.0407	0.0398	0.0393	0.0403	0.0404	0.0393	0.0382	0.0383	0.0383	0.038	0.0371	0.0369	0.0367	0.0358	0.0348	0.0346	0.0344	0.0341	0.0339	0.0345	0.0348	0.035	0.0349	0.0341	0.0328	0.0315	0.0301	0.0291	0.0281	0.0274	0.0267	0.0257	0.0249	0.0243	0.0235	0.0227	0.0222	0.0221	0.0221	0.0214	0.0208	0.0208	0.0208	0.0208	0.0205
1	0.0389	0.0416	0.0419	0.0401	0.0407	0.0399	0.0383	0.0391	0.0402	0.0393	0.0384	0.0377	0.0365	0.0361	0.0364	0.037	0.0364	0.0357	0.0351	0.0348	0.0342	0.0342	0.0344	0.0345	0.0347	0.0351	0.0348	0.0341	0.033	0.0317	0.0301	0.0288	0.0279	0.0274	0.0266	0.0254	0.0246	0.0243	0.0237	0.0229	0.0223	0.022	0.0218	0.0214	0.0208	0.0206	0.021	0.0211	0.0207
1	0.0383	0.0389	0.0405	0.0411	0.0401	0.0403	0.0399	0.0396	0.0392	0.0384	0.0383	0.0386	0.0384	0.0378	0.0369	0.0362	0.0358	0.0362	0.0358	0.0351	0.0346	0.0344	0.0342	0.0342	0.0347	0.0352	0.0351	0.0343	0.0329	0.0315	0.0302	0.0291	0.0281	0.0273	0.0264	0.0254	0.0248	0.0244	0.0234	0.0228	0.0222	0.022	0.0219	0.0215	0.0209	0.0208	0.021	0.021	0.0207
1	0.0384	0.0411	0.0427	0.0416	0.0411	0.0404	0.0404	0.0413	0.0416	0.0406	0.0394	0.0384	0.038	0.038	0.0375	0.0367	0.036	0.0357	0.0356	0.0351	0.0344	0.034	0.0339	0.0344	0.0348	0.0352	0.0349	0.0341	0.0329	0.0317	0.0303	0.0289	0.0282	0.0276	0.0267	0.0257	0.0251	0.0245	0.0236	0.0229	0.0225	0.0222	0.0218	0.0213	0.0209	0.0207	0.0209	0.0212	0.0211
1	0.0385	0.0394	0.0401	0.0394	0.0402	0.0396	0.0387	0.0394	0.0399	0.039	0.0388	0.0384	0.0375	0.0368	0.0366	0.0363	0.0357	0.0358	0.0354	0.0345	0.034	0.0339	0.0339	0.0341	0.0344	0.0348	0.0347	0.0337	0.0325	0.0315	0.0302	0.029	0.0281	0.0273	0.0263	0.0254	0.0248	0.0241	0.0231	0.0226	0.0224	0.0223	0.0218	0.0212	0.0209	0.0207	0.0207	0.0207	0.0208
1	0.0374	0.0389	0.0403	0.0403	0.0403	0.0401	0.0397	0.0408	0.0418	0.0405	0.0395	0.0381	0.0381	0.038	0.0372	0.0364	0.0358	0.0356	0.0357	0.0352	0.0344	0.0341	0.0339	0.0341	0.0346	0.035	0.0349	0.0341	0.0329	0.0316	0.0301	0.0289	0.0281	0.0271	0.0261	0.0254	0.025	0.0244	0.0236	0.0228	0.0223	0.0221	0.0218	0.0212	0.0208	0.0208	0.0208	0.0208	0.0203
1	0.0385	0.0401	0.0417	0.041	0.0409	0.0407	0.04	0.0406	0.0414	0.0405	0.0401	0.0398	0.0387	0.0378	0.0377	0.0376	0.0363	0.0356	0.0352	0.0347	0.0342	0.034	0.034	0.0343	0.0345	0.0349	0.0348	0.0342	0.0329	0.0315	0.03	0.029	0.0282	0.0275	0.0267	0.026	0.0254	0.0247	0.0236	0.023	0.0227	0.0223	0.0218	0.0213	0.0208	0.0205	0.0205	0.0208	0.0209
0	0.0179	0.0203	0.0193	0.0197	0.0186	0.0195	0.0199	0.0217	0.0208	0.0206	0.0199	0.0193	0.0185	0.0191	0.0196	0.0204	0.0205	0.0205	0.0198	0.02	0.0201	0.0201	0.0197	0.0199	0.0199	0.0201	0.0201	0.0202	0.0197	0.019	0.018	0.0178	0.0172	0.0166	0.0158	0.0157	0.0157	0.0155	0.0148	0.0145	0.014	0.014	0.0138	0.0138	0.0135	0.0134	0.0131	0.0131	0.0129
0	0.0174	0.0221	0.0216	0.0197	0.0195	0.0215	0.0211	0.0219	0.0214	0.0211	0.02	0.0204	0.0202	0.02	0.02	0.0208	0.0209	0.0206	0.0197	0.0199	0.0202	0.0203	0.0198	0.0198	0.0198	0.0207	0.0207	0.0203	0.0198	0.0192	0.0181	0.0177	0.0172	0.017	0.0165	0.0162	0.0159	0.0155	0.0148	0.0146	0.0143	0.0142	0.0138	0.0136	0.0133	0.0134	0.0131	0.0132	0.0132
0	0.0176	0.0215	0.0211	0.0212	0.0205	0.0218	0.021	0.0232	0.0222	0.0219	0.0207	0.0199	0.0192	0.02	0.0203	0.0209	0.0208	0.0205	0.0196	0.0199	0.0196	0.0198	0.0197	0.02	0.0201	0.0207	0.0207	0.0205	0.0198	0.0193	0.0183	0.0178	0.0169	0.0164	0.0161	0.0161	0.0159	0.0156	0.0151	0.0151	0.0145	0.0143	0.014	0.0139	0.0137	0.0138	0.0135	0.0132	0.0129
0	0.0178	0.0201	0.0195	0.0176	0.0163	0.0187	0.019	0.0207	0.0212	0.0218	0.021	0.02	0.0192	0.0193	0.0197	0.0203	0.0201	0.0203	0.0197	0.02	0.0199	0.0198	0.0195	0.02	0.0203	0.0205	0.0202	0.0201	0.0196	0.0192	0.0182	0.0179	0.0173	0.0167	0.0161	0.0158	0.0154	0.0151	0.0147	0.0147	0.0143	0.0142	0.0139	0.0137	0.0133	0.013	0.0126	0.0129	0.0127
0	0.0182	0.0198	0.0189	0.0196	0.019	0.0204	0.0189	0.0193	0.0193	0.0206	0.0208	0.0205	0.0194	0.0194	0.0196	0.0207	0.0205	0.0205	0.0199	0.0196	0.0195	0.0196	0.0194	0.0197	0.0201	0.0204	0.0203	0.0201	0.0194	0.019	0.0182	0.0176	0.0171	0.0169	0.016	0.0156	0.0154	0.015	0.0143	0.0143	0.014	0.014	0.014	0.0137	0.0133	0.013	0.0126	0.0129	0.0128
0	0.0184	0.0217	0.0221	0.0201	0.0186	0.0206	0.0211	0.0212	0.0211	0.0225	0.021	0.02	0.0194	0.019	0.0196	0.0206	0.0203	0.0203	0.0196	0.0198	0.0197	0.02	0.0199	0.02	0.0201	0.0203	0.0201	0.02	0.0198	0.0194	0.0181	0.0178	0.0174	0.0169	0.0162	0.016	0.0158	0.0154	0.0148	0.0147	0.0141	0.0141	0.014	0.0139	0.0135	0.0133	0.0133	0.0131	0.0128
0	0.0173	0.0224	0.0222	0.0203	0.0194	0.0207	0.02	0.0217	0.0218	0.0222	0.0214	0.0209	0.0199	0.0196	0.0201	0.021	0.0208	0.0207	0.02	0.0199	0.0199	0.0201	0.0197	0.02	0.0202	0.0204	0.0203	0.0201	0.0199	0.0196	0.0185	0.0179	0.0173	0.0169	0.0162	0.016	0.0159	0.0156	0.0151	0.0149	0.0144	0.0144	0.0142	0.0138	0.0133	0.0135	0.0133	0.0131	0.0133
0	0.0173	0.0208	0.0205	0.0193	0.0189	0.0213	0.0207	0.0219	0.0216	0.0219	0.0209	0.0203	0.0187	0.0192	0.02	0.0207	0.0203	0.0204	0.0197	0.0197	0.0197	0.0199	0.0194	0.0198	0.02	0.0205	0.0204	0.0202	0.0198	0.0193	0.018	0.0176	0.0171	0.0167	0.0159	0.0157	0.0154	0.0151	0.0147	0.0146	0.014	0.0143	0.0141	0.0136	0.013	0.0133	0.0133	0.0132	0.0128
0	0.0217	0.0256	0.0256	0.0232	0.0215	0.0222	0.0217	0.0231	0.0231	0.0229	0.0215	0.0209	0.0207	0.0204	0.0201	0.0209	0.021	0.021	0.0202	0.0201	0.0201	0.0201	0.0197	0.0201	0.0205	0.0207	0.0207	0.0205	0.02	0.0195	0.0184	0.0178	0.0172	0.0169	0.0162	0.0158	0.0159	0.0157	0.015	0.0149	0.0145	0.0144	0.014	0.0142	0.0141	0.014	0.0137	0.0135	0.0133
0	0.0198	0.0218	0.0196	0.0201	0.0207	0.0223	0.0218	0.0227	0.0222	0.0224	0.0212	0.0204	0.0197	0.0201	0.0203	0.0208	0.0206	0.0209	0.0206	0.0203	0.0198	0.0197	0.0197	0.0203	0.0201	0.0203	0.0203	0.0203	0.02	0.0196	0.0184	0.0178	0.0172	0.0169	0.0164	0.0161	0.0157	0.0152	0.0149	0.0148	0.0143	0.0142	0.014	0.014	0.0137	0.0135	0.0132	0.0131	0.013
0	0.0439	0.0434	0.0439	0.0433	0.0437	0.0443	0.0455	0.0449	0.0432	0.0427	0.042	0.0425	0.0423	0.0419	0.0404	0.0392	0.0385	0.0383	0.0377	0.0372	0.0368	0.0366	0.0362	0.0364	0.037	0.037	0.0365	0.0356	0.0348	0.0336	0.0319	0.0305	0.0296	0.0288	0.0282	0.0275	0.0264	0.026	0.0253	0.0245	0.0239	0.0231	0.0228	0.0226	0.0222	0.0219	0.0217	0.0217	0.0215
0	0.0413	0.0427	0.0442	0.0449	0.043	0.0423	0.0425	0.0424	0.0417	0.0417	0.0404	0.0409	0.0416	0.0415	0.0399	0.0391	0.038	0.0378	0.0375	0.0366	0.0359	0.0362	0.036	0.036	0.0363	0.0364	0.0361	0.0356	0.0343	0.033	0.0315	0.0301	0.0291	0.0285	0.028	0.0275	0.0265	0.0256	0.0247	0.0242	0.0236	0.0229	0.0225	0.0223	0.0221	0.022	0.0215	0.0213	0.0208
0	0.0415	0.0407	0.0415	0.0448	0.0445	0.0437	0.0425	0.0428	0.0424	0.0415	0.0405	0.041	0.041	0.0408	0.0393	0.0388	0.0381	0.0377	0.0371	0.0367	0.0363	0.0364	0.0361	0.0363	0.0369	0.037	0.0364	0.0353	0.034	0.0329	0.0316	0.0303	0.0294	0.0286	0.0281	0.0274	0.0264	0.0259	0.0251	0.0246	0.0239	0.0231	0.0226	0.0224	0.022	0.0219	0.0216	0.0215	0.021
0	0.0419	0.0427	0.0439	0.0451	0.0437	0.0422	0.0425	0.0429	0.0423	0.0418	0.0405	0.0408	0.0408	0.0406	0.0389	0.0381	0.0379	0.0377	0.0371	0.0367	0.0363	0.0365	0.0364	0.0363	0.0365	0.0366	0.0363	0.0356	0.0343	0.0328	0.0312	0.03	0.0293	0.0285	0.0279	0.0271	0.0261	0.0258	0.0254	0.0246	0.0236	0.0229	0.0224	0.0224	0.0223	0.022	0.0215	0.0215	0.0212
0	0.0433	0.0446	0.0447	0.0429	0.0411	0.0425	0.0429	0.043	0.0424	0.0412	0.0404	0.0407	0.0403	0.0407	0.0402	0.0391	0.0381	0.0378	0.0374	0.0372	0.0365	0.0363	0.0362	0.0364	0.0368	0.0367	0.0362	0.0356	0.0344	0.0329	0.0315	0.0302	0.0295	0.029	0.0283	0.0273	0.0263	0.0259	0.0253	0.0246	0.0235	0.0227	0.0225	0.0224	0.0224	0.0224	0.0217	0.0211	0.0207
0	0.0447	0.0426	0.041	0.0414	0.0407	0.0412	0.0419	0.0419	0.0409	0.04	0.0395	0.0406	0.0406	0.0401	0.0387	0.0382	0.0377	0.0373	0.0371	0.0364	0.036	0.0362	0.036	0.036	0.0364	0.0363	0.0357	0.035	0.034	0.0328	0.0312	0.0299	0.0292	0.0285	0.0278	0.027	0.0261	0.0256	0.0251	0.0245	0.0236	0.023	0.0226	0.0223	0.0221	0.0221	0.022	0.0218	0.021
0	0.0385	0.0396	0.0419	0.0438	0.0435	0.0428	0.0425	0.0425	0.0419	0.0417	0.0407	0.0405	0.0404	0.041	0.0404	0.039	0.0377	0.0378	0.0375	0.0366	0.0363	0.0365	0.0363	0.0363	0.0368	0.0369	0.0362	0.0352	0.034	0.0326	0.0312	0.0302	0.0295	0.0287	0.028	0.0274	0.0263	0.0258	0.0253	0.0246	0.0237	0.023	0.0228	0.0225	0.0219	0.0217	0.0216	0.0213	0.0209
0	0.0411	0.0426	0.0428	0.0441	0.0447	0.0453	0.0445	0.0432	0.0414	0.0408	0.0408	0.0412	0.0409	0.0415	0.0401	0.0387	0.038	0.0377	0.0372	0.0369	0.0367	0.0363	0.0361	0.0364	0.0368	0.0369	0.0364	0.0356	0.0345	0.0331	0.0316	0.0304	0.0294	0.0284	0.0278	0.0272	0.0264	0.026	0.0254	0.0248	0.0239	0.0231	0.0225	0.022	0.0221	0.0222	0.0219	0.0216	0.0213
0	0.0423	0.0435	0.0434	0.0426	0.0417	0.0424	0.0433	0.0437	0.0434	0.0428	0.0416	0.0412	0.0408	0.0408	0.0399	0.039	0.0385	0.0383	0.0377	0.0369	0.0366	0.0368	0.0364	0.0364	0.0368	0.037	0.0364	0.0352	0.034	0.0328	0.0314	0.0302	0.0294	0.0286	0.0279	0.027	0.0261	0.0258	0.0253	0.0244	0.0236	0.0228	0.0224	0.0224	0.0223	0.0221	0.0217	0.0214	0.0209
0	0.0413	0.0432	0.0443	0.0453	0.0429	0.0431	0.0438	0.0434	0.0418	0.0413	0.0404	0.0415	0.0411	0.0404	0.0393	0.0387	0.038	0.0379	0.0374	0.0369	0.0366	0.0368	0.0363	0.0362	0.0365	0.0364	0.0359	0.0353	0.0342	0.0332	0.0317	0.0305	0.0295	0.0287	0.0278	0.0268	0.0257	0.0254	0.0251	0.0245	0.0237	0.0231	0.0225	0.0223	0.0222	0.0222	0.0217	0.0216	0.0214
0	0.0398	0.0415	0.0415	0.0406	0.0392	0.0391	0.0398	0.039	0.0377	0.0378	0.0369	0.0363	0.0363	0.0364	0.036	0.0349	0.0341	0.0338	0.0338	0.0333	0.0325	0.0326	0.0329	0.0328	0.0327	0.033	0.0329	0.0323	0.0309	0.0295	0.0282	0.0273	0.0262	0.0252	0.0244	0.0233	0.0227	0.0224	0.0222	0.0218	0.0208	0.0202	0.02	0.0196	0.0195	0.0197	0.0193	0.0189	0.0185
0	0.0347	0.0364	0.0371	0.0386	0.0377	0.0372	0.0378	0.0379	0.037	0.0366	0.0364	0.0368	0.0369	0.0367	0.0353	0.0338	0.0333	0.0334	0.0333	0.0329	0.0327	0.0326	0.0325	0.0321	0.0322	0.033	0.0329	0.0323	0.031	0.0295	0.0284	0.0274	0.0262	0.0251	0.0242	0.0233	0.0228	0.0225	0.0217	0.0213	0.0207	0.0202	0.02	0.0197	0.0194	0.0193	0.0191	0.0187	0.0183
0	0.0406	0.0408	0.0402	0.0404	0.0389	0.0373	0.0363	0.0368	0.0382	0.0376	0.0351	0.0356	0.0368	0.0367	0.0356	0.0348	0.0344	0.0338	0.0327	0.0327	0.0329	0.0323	0.0318	0.032	0.032	0.0325	0.0325	0.032	0.0309	0.0293	0.0281	0.0273	0.0262	0.0252	0.0241	0.0235	0.0232	0.0227	0.0219	0.0216	0.0212	0.0206	0.02	0.0196	0.0193	0.0194	0.0192	0.0188	0.0183
0	0.0323	0.0347	0.0385	0.039	0.0379	0.0371	0.0358	0.0361	0.038	0.0386	0.0368	0.0357	0.0353	0.0357	0.0357	0.035	0.034	0.0333	0.0329	0.0326	0.0322	0.0319	0.0317	0.0317	0.0323	0.0327	0.0323	0.0316	0.0307	0.0293	0.0279	0.0267	0.0258	0.0251	0.0243	0.0233	0.0226	0.0223	0.0216	0.0208	0.0203	0.02	0.0198	0.0199	0.0198	0.0194	0.0192	0.019	0.0185
0	0.039	0.042	0.0423	0.0397	0.0398	0.0414	0.0399	0.039	0.0393	0.0383	0.0369	0.037	0.0363	0.0362	0.036	0.0349	0.0343	0.0347	0.0343	0.0338	0.0333	0.0327	0.0324	0.0325	0.0326	0.0328	0.0325	0.0319	0.031	0.0299	0.0286	0.0274	0.0262	0.0254	0.0248	0.024	0.0232	0.0224	0.0217	0.0212	0.0206	0.0201	0.0198	0.0196	0.0196	0.0195	0.0191	0.0187	0.0185
0	0.0397	0.0392	0.0408	0.0419	0.0394	0.0386	0.0386	0.0387	0.0385	0.0377	0.0367	0.0369	0.036	0.0358	0.0353	0.0344	0.0338	0.0333	0.0331	0.0329	0.0325	0.0329	0.0327	0.0323	0.0324	0.0326	0.0326	0.0321	0.0311	0.0299	0.0285	0.0274	0.0264	0.0255	0.0246	0.0237	0.023	0.0224	0.0219	0.0216	0.0209	0.02	0.0198	0.0197	0.0193	0.0193	0.0194	0.0188	0.0182
0	0.0356	0.0345	0.0357	0.0377	0.0399	0.0407	0.0401	0.0393	0.0383	0.037	0.0358	0.0364	0.0376	0.0364	0.0348	0.0341	0.0337	0.0338	0.0337	0.0328	0.0322	0.0323	0.0323	0.0322	0.0323	0.0327	0.0326	0.0318	0.0304	0.0292	0.0282	0.027	0.0258	0.025	0.0242	0.0234	0.0229	0.0223	0.0219	0.0214	0.0207	0.0199	0.0194	0.0193	0.0192	0.0191	0.0189	0.0187	0.0184
0	0.0396	0.0368	0.0372	0.0382	0.0392	0.039	0.0391	0.0388	0.0389	0.0385	0.0372	0.0379	0.0369	0.0362	0.0358	0.0351	0.0342	0.0333	0.0329	0.0326	0.0326	0.0327	0.0327	0.0329	0.033	0.0334	0.0333	0.0324	0.0309	0.0295	0.0282	0.0271	0.0259	0.0251	0.0243	0.0232	0.0227	0.0225	0.0218	0.0212	0.0207	0.0201	0.0198	0.0199	0.0196	0.0194	0.0192	0.019	0.0186
0	0.0356	0.0362	0.0381	0.038	0.0381	0.0379	0.0379	0.038	0.0372	0.0364	0.0365	0.0365	0.0366	0.0371	0.0361	0.0341	0.0333	0.0335	0.0332	0.0324	0.0321	0.0323	0.0323	0.0323	0.0326	0.0328	0.0327	0.0321	0.0309	0.0294	0.0283	0.0273	0.0262	0.0252	0.0243	0.0235	0.0228	0.0224	0.0217	0.0213	0.0208	0.0202	0.0197	0.0192	0.0189	0.0192	0.019	0.0188	0.0185
0	0.0344	0.0382	0.0413	0.0407	0.0388	0.0386	0.0395	0.0398	0.0391	0.0387	0.0395	0.0386	0.0378	0.0378	0.0371	0.0359	0.035	0.0344	0.0342	0.034	0.0333	0.033	0.0334	0.0337	0.0337	0.0339	0.0339	0.0334	0.0319	0.0305	0.0291	0.0281	0.0271	0.0262	0.0256	0.0246	0.0238	0.0234	0.0227	0.022	0.0213	0.0206	0.0203	0.02	0.0201	0.0199	0.0194	0.0188	0.0188
0	0.0375	0.0376	0.0382	0.0384	0.0365	0.0363	0.0377	0.039	0.039	0.0375	0.0357	0.0368	0.038	0.0374	0.0364	0.0356	0.0345	0.0343	0.0343	0.0341	0.0338	0.0335	0.0333	0.0333	0.0334	0.0336	0.0335	0.0328	0.0316	0.0302	0.0288	0.0279	0.027	0.026	0.0252	0.0243	0.0237	0.0231	0.0226	0.022	0.0212	0.0206	0.0202	0.02	0.0198	0.0197	0.0196	0.0194	0.0189
0	0.0391	0.0387	0.0369	0.0365	0.0382	0.0376	0.037	0.0392	0.0401	0.0388	0.0369	0.0375	0.0371	0.0371	0.0371	0.0366	0.0355	0.0347	0.0337	0.0335	0.0336	0.0333	0.0335	0.0337	0.0337	0.0341	0.0339	0.0332	0.032	0.0306	0.0293	0.0282	0.0272	0.0263	0.0253	0.0243	0.0237	0.0234	0.0227	0.0221	0.0213	0.0205	0.0203	0.0201	0.0199	0.02	0.0197	0.0192	0.0189
0	0.0363	0.0364	0.0371	0.0388	0.0387	0.0379	0.038	0.038	0.0379	0.0383	0.0377	0.0368	0.036	0.0366	0.0371	0.0362	0.0351	0.0344	0.034	0.0338	0.0337	0.0338	0.0336	0.0337	0.0339	0.0343	0.0338	0.0331	0.032	0.0305	0.0291	0.0282	0.0272	0.0262	0.0253	0.0243	0.0235	0.0232	0.0225	0.0218	0.0211	0.0205	0.0202	0.02	0.0199	0.0198	0.0198	0.0193	0.0189
0	0.0367	0.0371	0.0362	0.0381	0.0385	0.0376	0.0385	0.039	0.039	0.0392	0.0385	0.0383	0.0384	0.0382	0.0375	0.0364	0.0351	0.0343	0.0339	0.0338	0.0338	0.0337	0.0337	0.0335	0.0336	0.0339	0.0337	0.033	0.032	0.0306	0.0293	0.0281	0.0267	0.0258	0.0252	0.0244	0.0238	0.0234	0.0227	0.022	0.0217	0.021	0.0205	0.0202	0.0201	0.0201	0.0198	0.0194	0.0191
0	0.0362	0.0365	0.0378	0.0364	0.0369	0.0381	0.0387	0.0387	0.039	0.0384	0.0365	0.0364	0.0373	0.037	0.0367	0.0355	0.0347	0.034	0.0337	0.0334	0.0331	0.0332	0.0334	0.0335	0.0336	0.0339	0.0338	0.0328	0.0319	0.0306	0.0293	0.0281	0.0269	0.0257	0.025	0.0242	0.0238	0.0234	0.0227	0.0219	0.0213	0.0205	0.0202	0.0203	0.02	0.0198	0.0195	0.0191	0.0187
0	0.0419	0.0414	0.0411	0.0402	0.0399	0.0395	0.0391	0.04	0.04	0.039	0.038	0.0381	0.0377	0.0372	0.0367	0.0353	0.0349	0.0349	0.0346	0.0346	0.0342	0.0337	0.0333	0.0336	0.0341	0.0341	0.0337	0.0331	0.0319	0.0306	0.0292	0.028	0.0272	0.0265	0.0256	0.0248	0.0241	0.0233	0.0227	0.0223	0.0215	0.0205	0.0204	0.0203	0.0201	0.0201	0.0199	0.0197	0.0192
0	0.0407	0.0413	0.0427	0.0414	0.0407	0.0404	0.04	0.0401	0.0402	0.0396	0.0383	0.0379	0.0376	0.0371	0.0366	0.0356	0.0351	0.035	0.0347	0.0341	0.0339	0.0341	0.0343	0.0341	0.0339	0.0343	0.0342	0.0332	0.0319	0.0304	0.0291	0.0282	0.0271	0.0262	0.0255	0.0245	0.0238	0.0234	0.0228	0.0226	0.0217	0.0209	0.0206	0.0202	0.0199	0.0198	0.0196	0.0189	0.0186
0	0.0416	0.0402	0.0408	0.0416	0.0402	0.0391	0.0397	0.0402	0.0395	0.0384	0.0371	0.0373	0.0366	0.0367	0.0367	0.036	0.0354	0.0349	0.0343	0.034	0.0337	0.0333	0.0334	0.0334	0.0337	0.0344	0.0339	0.033	0.032	0.0306	0.0291	0.028	0.0271	0.0263	0.0255	0.0246	0.0239	0.0235	0.0227	0.0221	0.0216	0.0209	0.0205	0.02	0.0196	0.0199	0.0197	0.0192	0.0189
0	0.0367	0.0368	0.0385	0.0371	0.0363	0.0383	0.0397	0.0413	0.0422	0.039	0.0376	0.0375	0.0373	0.0372	0.0368	0.0359	0.0354	0.0351	0.0346	0.0337	0.0333	0.0333	0.0336	0.0338	0.0341	0.0342	0.0339	0.0331	0.032	0.0306	0.0293	0.0278	0.0268	0.0259	0.0253	0.0244	0.0239	0.0232	0.0224	0.0217	0.0211	0.0203	0.02	0.0198	0.0198	0.02	0.0199	0.0193	0.019
0	0.0408	0.0412	0.0414	0.0409	0.04	0.0397	0.0399	0.0395	0.0388	0.0394	0.0405	0.0407	0.0396	0.0388	0.0385	0.0372	0.0362	0.036	0.0356	0.0352	0.0353	0.035	0.0344	0.0344	0.0349	0.0354	0.0352	0.0346	0.0334	0.0316	0.0301	0.0287	0.0277	0.0268	0.0258	0.0249	0.0244	0.0237	0.0228	0.0224	0.0218	0.0213	0.021	0.0205	0.0204	0.0204	0.0203	0.0197	0.0194
0	0.0418	0.0418	0.0422	0.0412	0.0411	0.0414	0.0419	0.0412	0.0403	0.0401	0.0395	0.039	0.0398	0.0398	0.0389	0.0378	0.0371	0.0367	0.0362	0.0357	0.035	0.0343	0.0343	0.0345	0.0347	0.0349	0.0349	0.0342	0.0328	0.0313	0.0298	0.0284	0.0274	0.0268	0.026	0.0247	0.024	0.0238	0.0232	0.0227	0.0221	0.0214	0.0211	0.0206	0.0205	0.0207	0.0206	0.02	0.0196
0	0.0416	0.0411	0.0434	0.0413	0.0389	0.0385	0.0412	0.042	0.0418	0.04	0.039	0.0394	0.0393	0.0396	0.0392	0.0379	0.037	0.0364	0.036	0.0357	0.0355	0.0351	0.0349	0.035	0.0354	0.0354	0.0351	0.0343	0.0329	0.0315	0.0302	0.0289	0.028	0.0271	0.0263	0.0252	0.0245	0.0239	0.023	0.0228	0.0223	0.0215	0.0211	0.0208	0.0208	0.0207	0.0204	0.0203	0.0202
0	0.0389	0.0395	0.0426	0.0426	0.0398	0.0395	0.0414	0.0413	0.0405	0.0398	0.0387	0.0391	0.039	0.0389	0.0387	0.0377	0.0367	0.0361	0.0358	0.0352	0.0351	0.0351	0.0347	0.035	0.035	0.0351	0.0353	0.0345	0.0331	0.0318	0.0304	0.0291	0.028	0.0272	0.0262	0.025	0.0241	0.0234	0.0228	0.0224	0.0218	0.0212	0.021	0.0207	0.0203	0.0204	0.0205	0.0202	0.0196
0	0.0378	0.0395	0.0406	0.0402	0.0395	0.0406	0.0424	0.0426	0.0411	0.0406	0.0401	0.0393	0.0393	0.0389	0.0385	0.0377	0.0364	0.0357	0.036	0.0357	0.0353	0.035	0.0351	0.0349	0.0349	0.035	0.0348	0.0341	0.0327	0.0312	0.0301	0.029	0.0278	0.0269	0.0261	0.0252	0.0245	0.0237	0.023	0.0225	0.0221	0.0217	0.0211	0.0206	0.0204	0.0204	0.0204	0.0204	0.0201
0	0.0418	0.0423	0.0401	0.0389	0.0404	0.0408	0.0411	0.041	0.0402	0.0396	0.0387	0.0391	0.0393	0.0393	0.0383	0.0372	0.0368	0.0365	0.0362	0.0354	0.0345	0.0345	0.035	0.0349	0.0346	0.0352	0.0351	0.0341	0.0328	0.0316	0.0301	0.0289	0.0279	0.0272	0.0263	0.0249	0.0241	0.0238	0.0233	0.0224	0.0217	0.021	0.0206	0.0204	0.0205	0.0207	0.0203	0.0197	0.0196
0	0.0387	0.0378	0.0398	0.0419	0.0414	0.0402	0.0412	0.0427	0.0423	0.0404	0.0395	0.0406	0.0404	0.039	0.0384	0.0382	0.0372	0.0365	0.0356	0.0353	0.0353	0.0351	0.0353	0.035	0.0351	0.0354	0.0352	0.0345	0.0331	0.0316	0.0303	0.0292	0.028	0.0272	0.0264	0.0252	0.0245	0.0239	0.0233	0.0226	0.0221	0.0216	0.0211	0.0209	0.0207	0.0206	0.0202	0.0197	0.0194
0	0.0413	0.0415	0.042	0.0408	0.0404	0.0401	0.0404	0.0415	0.0423	0.0409	0.0394	0.0399	0.0399	0.0391	0.0385	0.0374	0.0366	0.0368	0.0365	0.0355	0.0345	0.0346	0.0348	0.0349	0.0348	0.035	0.035	0.0342	0.0327	0.0316	0.0303	0.029	0.0277	0.0269	0.0261	0.0251	0.0243	0.0236	0.0228	0.0223	0.0218	0.0213	0.0211	0.0205	0.0202	0.0203	0.0202	0.02	0.0198
0	0.0422	0.0413	0.041	0.0411	0.0415	0.0417	0.0415	0.04	0.0407	0.0418	0.0407	0.0401	0.0398	0.0388	0.0385	0.0379	0.0374	0.0372	0.0368	0.036	0.0358	0.0352	0.0347	0.0349	0.0353	0.0357	0.0357	0.0346	0.033	0.0317	0.0305	0.029	0.0279	0.0271	0.0264	0.0253	0.0248	0.0242	0.0233	0.0227	0.0221	0.0216	0.0211	0.0207	0.0206	0.0206	0.0205	0.0202	0.0198
0	0.0394	0.0378	0.0404	0.0428	0.0421	0.0415	0.0418	0.0417	0.0418	0.0413	0.04	0.0392	0.0391	0.0393	0.0389	0.0378	0.0369	0.0366	0.0363	0.0355	0.0348	0.0347	0.0352	0.0354	0.0352	0.0353	0.0352	0.0347	0.0334	0.0316	0.0299	0.0287	0.0279	0.0271	0.0261	0.0252	0.0247	0.0239	0.0234	0.0229	0.0221	0.0212	0.0212	0.0208	0.0205	0.0206	0.0204	0.02	0.0198
0	0.05	0.0523	0.0513	0.0504	0.0494	0.0486	0.0481	0.048	0.0486	0.0484	0.0471	0.0468	0.046	0.0459	0.0459	0.0454	0.0442	0.043	0.0425	0.0422	0.0423	0.0421	0.0414	0.0411	0.0413	0.0416	0.0412	0.0405	0.0393	0.0379	0.0364	0.0352	0.0342	0.0331	0.0321	0.0309	0.0303	0.0298	0.029	0.0286	0.0276	0.0266	0.0262	0.0259	0.0259	0.0257	0.0255	0.0254	0.0249
0	0.0479	0.0484	0.049	0.0479	0.0475	0.0482	0.0489	0.048	0.0475	0.0472	0.0461	0.0454	0.0456	0.046	0.0446	0.0437	0.0434	0.0428	0.042	0.0414	0.0414	0.0413	0.041	0.0407	0.0407	0.041	0.0407	0.0399	0.039	0.0376	0.0357	0.0343	0.0334	0.0325	0.0316	0.0306	0.03	0.0294	0.0286	0.0282	0.0275	0.0267	0.0262	0.0258	0.0258	0.0258	0.0254	0.025	0.0246
0	0.0478	0.0459	0.0485	0.0473	0.046	0.0472	0.0487	0.0487	0.049	0.0478	0.0472	0.0466	0.0457	0.0455	0.0455	0.0443	0.0437	0.0434	0.0426	0.0419	0.0415	0.0411	0.0413	0.0414	0.0414	0.0415	0.0411	0.0402	0.0388	0.0373	0.036	0.0347	0.0336	0.0328	0.0319	0.0307	0.03	0.0294	0.0288	0.0283	0.0275	0.0266	0.0262	0.0257	0.0256	0.0254	0.025	0.0246	0.0244
0	0.0451	0.0479	0.0507	0.0473	0.0466	0.0463	0.0475	0.0477	0.0468	0.0459	0.0462	0.0466	0.0464	0.0463	0.0456	0.0443	0.0438	0.0433	0.0424	0.0417	0.0414	0.0411	0.0408	0.0408	0.0409	0.0412	0.041	0.0401	0.0391	0.0378	0.0362	0.0345	0.0333	0.0326	0.0319	0.031	0.0302	0.0295	0.0287	0.028	0.0273	0.0267	0.0263	0.0256	0.0252	0.0252	0.025	0.0247	0.0244
0	0.0483	0.0491	0.0497	0.0482	0.0463	0.0459	0.0473	0.048	0.0477	0.0468	0.0464	0.0469	0.0461	0.0444	0.044	0.0434	0.0427	0.0426	0.0423	0.0418	0.0412	0.0409	0.0408	0.0407	0.0408	0.0409	0.0407	0.0402	0.039	0.0374	0.0359	0.0345	0.0334	0.0325	0.0316	0.0306	0.0298	0.029	0.0286	0.0281	0.0272	0.0263	0.0261	0.0258	0.0252	0.0249	0.0246	0.0242	0.0242
0	0.0479	0.0474	0.0474	0.047	0.0466	0.0473	0.0488	0.0485	0.0476	0.0479	0.0466	0.0457	0.0452	0.0453	0.0446	0.0438	0.0433	0.0428	0.0418	0.041	0.0408	0.0407	0.0408	0.0407	0.0406	0.0413	0.0413	0.0404	0.0391	0.0373	0.0359	0.0347	0.0336	0.0326	0.0318	0.0307	0.0301	0.0296	0.0286	0.0277	0.027	0.0265	0.0261	0.0257	0.0255	0.0256	0.025	0.0243	0.0239
0	0.0492	0.0493	0.05	0.0509	0.0505	0.0492	0.0483	0.0471	0.0465	0.0466	0.0475	0.047	0.0458	0.0458	0.0456	0.0446	0.0435	0.0429	0.0424	0.0417	0.0411	0.0407	0.0406	0.0405	0.0406	0.0409	0.0409	0.04	0.0387	0.0373	0.0359	0.0345	0.0333	0.0326	0.0318	0.0308	0.03	0.0292	0.0284	0.0278	0.0269	0.0259	0.0258	0.0257	0.0254	0.0254	0.0254	0.025	0.0245
0	0.0488	0.0465	0.0467	0.0469	0.0469	0.0475	0.048	0.0469	0.046	0.0464	0.0461	0.0456	0.0453	0.0454	0.0441	0.0426	0.042	0.0413	0.0414	0.0413	0.041	0.0408	0.0406	0.0406	0.0406	0.0408	0.0406	0.0398	0.0388	0.0372	0.0353	0.0342	0.0334	0.0323	0.0313	0.0303	0.0297	0.0289	0.0281	0.0276	0.0268	0.0261	0.0258	0.0256	0.0254	0.0253	0.0249	0.0243	0.0238
0	0.0501	0.0489	0.0477	0.049	0.0505	0.0508	0.0488	0.0469	0.047	0.0472	0.0466	0.0467	0.0458	0.0448	0.0444	0.044	0.0431	0.0424	0.0419	0.0412	0.041	0.041	0.0408	0.0405	0.0405	0.0411	0.0412	0.0402	0.0387	0.0371	0.0357	0.0346	0.0334	0.0322	0.0314	0.0306	0.03	0.0292	0.0282	0.0282	0.0274	0.0262	0.0258	0.0256	0.0251	0.025	0.0248	0.0242	0.0238
0	0.0474	0.0452	0.046	0.0481	0.0476	0.047	0.048	0.0481	0.0471	0.0468	0.0465	0.0459	0.0454	0.0453	0.0444	0.0437	0.0436	0.0429	0.042	0.0415	0.041	0.0405	0.0406	0.0405	0.0405	0.0407	0.0406	0.0398	0.0385	0.0371	0.0358	0.0346	0.0336	0.0325	0.0315	0.0301	0.0294	0.0289	0.0281	0.0275	0.027	0.0265	0.026	0.0255	0.0253	0.0252	0.0248	0.0244	0.0242
0	0.039	0.0388	0.0408	0.0398	0.0397	0.04	0.0399	0.0384	0.0374	0.0374	0.037	0.0364	0.0361	0.0369	0.0368	0.035	0.0339	0.0336	0.0333	0.0325	0.0321	0.0319	0.0321	0.0321	0.032	0.0324	0.0325	0.0314	0.0302	0.0289	0.0276	0.0266	0.0258	0.025	0.0242	0.0232	0.0227	0.022	0.0213	0.0209	0.0204	0.0195	0.0192	0.019	0.019	0.019	0.0189	0.0187	0.0184
0	0.0412	0.0418	0.0437	0.0421	0.0408	0.0397	0.0402	0.0413	0.0407	0.0387	0.0373	0.037	0.0369	0.037	0.0366	0.0359	0.0348	0.0343	0.0334	0.0327	0.0326	0.0326	0.0322	0.0322	0.0325	0.0327	0.0324	0.0318	0.0306	0.029	0.0277	0.0266	0.0256	0.0248	0.0239	0.0232	0.0229	0.0224	0.0217	0.0213	0.0208	0.0201	0.0198	0.0194	0.0195	0.0199	0.0196	0.0187	0.0182
0	0.0418	0.0423	0.0439	0.042	0.0408	0.0395	0.0394	0.0387	0.039	0.0386	0.0383	0.0379	0.0374	0.037	0.0364	0.0351	0.0343	0.0337	0.0332	0.0325	0.0323	0.0321	0.0321	0.0321	0.0323	0.0326	0.0326	0.0319	0.0304	0.0288	0.0277	0.0267	0.0259	0.025	0.0242	0.0232	0.0227	0.0221	0.0215	0.0214	0.021	0.0201	0.0196	0.0193	0.0193	0.0192	0.0188	0.0186	0.0185
0	0.0399	0.0396	0.041	0.0416	0.0396	0.038	0.0388	0.039	0.0393	0.0384	0.0377	0.0371	0.0372	0.0371	0.0365	0.0357	0.035	0.0344	0.0337	0.0328	0.0324	0.0324	0.0323	0.0322	0.0324	0.0328	0.0326	0.0321	0.0309	0.0293	0.0279	0.0267	0.0257	0.0248	0.0241	0.0233	0.0227	0.022	0.0213	0.0209	0.0206	0.0199	0.0194	0.019	0.019	0.0191	0.0188	0.0183	0.018
0	0.0446	0.0426	0.0437	0.042	0.0388	0.0366	0.038	0.0386	0.0382	0.0382	0.0378	0.0373	0.0371	0.0362	0.0361	0.035	0.0334	0.0331	0.0329	0.0323	0.0322	0.0321	0.032	0.0321	0.0325	0.0327	0.0324	0.0316	0.0303	0.0291	0.0278	0.0265	0.0256	0.0248	0.0241	0.0232	0.0227	0.022	0.0213	0.0209	0.0203	0.0196	0.0192	0.0189	0.0192	0.0191	0.019	0.0188	0.0182
0	0.0396	0.041	0.0419	0.041	0.0396	0.0395	0.0401	0.0396	0.039	0.0385	0.037	0.0367	0.0364	0.0359	0.0356	0.0347	0.0345	0.0339	0.0329	0.0325	0.0324	0.0322	0.0323	0.0321	0.0319	0.0324	0.0322	0.0315	0.03	0.0284	0.0274	0.0266	0.0256	0.0248	0.0239	0.023	0.0227	0.0223	0.0216	0.0211	0.0206	0.0201	0.0199	0.0195	0.019	0.0191	0.0192	0.0189	0.0183
0	0.0408	0.0389	0.0383	0.0393	0.0412	0.0416	0.0417	0.0395	0.0377	0.0373	0.037	0.0377	0.0369	0.0362	0.0353	0.034	0.0339	0.034	0.0336	0.0327	0.0324	0.0324	0.0323	0.0322	0.0321	0.0325	0.0324	0.0316	0.0303	0.0287	0.0274	0.0266	0.0256	0.0246	0.0239	0.0232	0.0228	0.0224	0.0216	0.0212	0.0207	0.02	0.0196	0.0193	0.0189	0.0188	0.0187	0.0186	0.0182
0	0.0411	0.0388	0.0388	0.0404	0.0393	0.0389	0.0407	0.0408	0.0387	0.0379	0.0371	0.0373	0.0367	0.0358	0.0354	0.035	0.0346	0.0344	0.0336	0.0327	0.0324	0.0321	0.0318	0.0317	0.0322	0.0325	0.0323	0.0315	0.0306	0.0293	0.0277	0.0265	0.0257	0.0248	0.0239	0.0232	0.0229	0.0222	0.0216	0.021	0.0205	0.0199	0.0197	0.0196	0.0193	0.019	0.019	0.019	0.0187
0	0.0381	0.0385	0.0392	0.038	0.0379	0.0374	0.0365	0.0383	0.0386	0.0379	0.0368	0.0371	0.0375	0.0374	0.0369	0.0356	0.0342	0.0334	0.0333	0.033	0.0323	0.0318	0.0319	0.0318	0.0319	0.0321	0.032	0.0314	0.0302	0.0289	0.0273	0.0265	0.0258	0.0249	0.0243	0.0235	0.0226	0.022	0.0215	0.0212	0.0207	0.0199	0.0193	0.0187	0.0187	0.0191	0.019	0.0187	0.0184
0	0.0523	0.0522	0.0558	0.0559	0.0536	0.053	0.0543	0.055	0.0547	0.0537	0.0522	0.0522	0.0518	0.051	0.0503	0.0496	0.0485	0.0475	0.0473	0.047	0.0467	0.0464	0.0461	0.0459	0.0461	0.0463	0.0457	0.0446	0.0436	0.0422	0.0406	0.0395	0.0384	0.0375	0.0368	0.0356	0.0346	0.0341	0.0337	0.0332	0.0323	0.0313	0.0308	0.0306	0.0305	0.0302	0.0297	0.0296	0.0291
0	0.0556	0.0546	0.0551	0.0548	0.0535	0.0528	0.0537	0.054	0.0536	0.0533	0.0525	0.0515	0.051	0.0505	0.0494	0.0487	0.0479	0.0476	0.0476	0.0471	0.0465	0.0463	0.046	0.0459	0.0459	0.046	0.0457	0.0448	0.0434	0.0419	0.0406	0.0394	0.0384	0.0375	0.0366	0.0355	0.0346	0.0342	0.0335	0.0326	0.0315	0.0307	0.0306	0.0304	0.0301	0.03	0.0298	0.0292	0.0284
0	0.0558	0.0583	0.0558	0.0545	0.0539	0.0536	0.0544	0.0544	0.0539	0.0519	0.0494	0.05	0.0502	0.0507	0.0495	0.0483	0.0481	0.0479	0.0472	0.0465	0.0463	0.0462	0.0462	0.046	0.0458	0.0458	0.0454	0.0446	0.0434	0.042	0.0408	0.0396	0.0383	0.0373	0.0364	0.0357	0.0349	0.0341	0.033	0.0324	0.0317	0.0313	0.0307	0.0301	0.0301	0.0302	0.0294	0.0286	0.0282
0	0.0569	0.055	0.0541	0.0541	0.0539	0.0539	0.0534	0.0535	0.0535	0.0527	0.0514	0.0522	0.052	0.0513	0.0501	0.0493	0.0484	0.0481	0.0477	0.0468	0.0466	0.0464	0.0462	0.0461	0.046	0.046	0.0455	0.0447	0.0434	0.0419	0.0405	0.0395	0.0385	0.0374	0.0365	0.0355	0.0347	0.0342	0.0333	0.0326	0.032	0.0314	0.0308	0.03	0.0296	0.0295	0.0293	0.0291	0.0289
0	0.0557	0.0557	0.0536	0.0532	0.0536	0.053	0.053	0.0534	0.0536	0.0535	0.0524	0.0514	0.0513	0.0514	0.0502	0.0493	0.0485	0.048	0.0471	0.0465	0.0465	0.0464	0.0461	0.0457	0.0455	0.0459	0.0455	0.0446	0.0432	0.0417	0.0405	0.0395	0.0383	0.0372	0.0364	0.0355	0.0346	0.034	0.0333	0.033	0.0322	0.0316	0.0312	0.0305	0.03	0.0297	0.0292	0.0292	0.029
0	0.0549	0.0538	0.0543	0.0531	0.0532	0.0539	0.0538	0.054	0.055	0.0547	0.0529	0.0514	0.051	0.0511	0.0511	0.0498	0.0485	0.0479	0.0473	0.0465	0.0464	0.0464	0.046	0.0456	0.0457	0.0462	0.0458	0.0448	0.0437	0.0424	0.0409	0.0394	0.0384	0.0377	0.0368	0.0357	0.0348	0.0341	0.0334	0.0327	0.0318	0.031	0.0309	0.0307	0.0305	0.0302	0.0297	0.0292	0.0287
0	0.0575	0.0613	0.0605	0.057	0.0554	0.0564	0.0575	0.0564	0.055	0.0542	0.0523	0.0517	0.0512	0.0514	0.0514	0.0505	0.0493	0.0485	0.0482	0.0475	0.0465	0.0459	0.0458	0.046	0.0462	0.0465	0.0459	0.0452	0.044	0.0423	0.0409	0.0397	0.0386	0.0377	0.0369	0.0357	0.0348	0.0341	0.0333	0.0329	0.0323	0.0314	0.031	0.0308	0.0305	0.0303	0.0297	0.029	0.0286
0	0.0544	0.0549	0.0564	0.057	0.0553	0.0558	0.0565	0.0563	0.0546	0.0527	0.0517	0.052	0.0517	0.0518	0.0509	0.0495	0.0477	0.0472	0.0469	0.0466	0.0462	0.0461	0.0456	0.0459	0.046	0.046	0.0456	0.0448	0.0437	0.0426	0.0411	0.0399	0.0387	0.0377	0.0367	0.0356	0.0347	0.0343	0.0335	0.033	0.0321	0.0315	0.031	0.0305	0.0303	0.0304	0.0302	0.0298	0.029
0	0.054	0.0537	0.0542	0.0543	0.0544	0.0554	0.0557	0.0547	0.0538	0.0538	0.0534	0.0531	0.052	0.0507	0.0494	0.0481	0.0472	0.0471	0.0471	0.0468	0.0462	0.0458	0.0457	0.0457	0.0455	0.0454	0.0453	0.0446	0.0433	0.042	0.0406	0.0393	0.0382	0.0372	0.0364	0.0354	0.0346	0.0339	0.0332	0.0325	0.0318	0.0311	0.0308	0.0305	0.03	0.0299	0.0296	0.0291	0.0285
0	0.0576	0.0553	0.0555	0.0557	0.0539	0.0545	0.0564	0.0548	0.0532	0.0526	0.0517	0.0521	0.052	0.0518	0.051	0.0496	0.0484	0.0477	0.0475	0.0468	0.0464	0.0463	0.046	0.0458	0.0456	0.0455	0.0453	0.0445	0.0433	0.0418	0.0406	0.0394	0.0384	0.0374	0.0365	0.0355	0.0347	0.034	0.0334	0.0327	0.0319	0.0312	0.0307	0.0303	0.03	0.0297	0.0293	0.029	0.0288
0	0.0444	0.0447	0.0445	0.0425	0.0393	0.0389	0.0395	0.0393	0.0393	0.039	0.0386	0.0391	0.0392	0.038	0.0372	0.0369	0.0355	0.0344	0.0344	0.0341	0.0339	0.0335	0.0332	0.0331	0.0333	0.0335	0.0331	0.0322	0.0309	0.0296	0.0286	0.0277	0.0267	0.0255	0.0245	0.0239	0.0234	0.0228	0.0222	0.0219	0.0212	0.0206	0.0202	0.0198	0.0196	0.0198	0.0196	0.019	0.0187
0	0.038	0.0383	0.0403	0.04	0.0372	0.0376	0.0383	0.0382	0.0394	0.0396	0.0378	0.0375	0.0371	0.0373	0.0372	0.0358	0.0349	0.0346	0.0344	0.0334	0.0331	0.0329	0.0329	0.0331	0.0333	0.0335	0.0332	0.0325	0.0312	0.0297	0.0285	0.0274	0.0261	0.0255	0.0248	0.0237	0.023	0.0225	0.022	0.0216	0.0208	0.0201	0.0199	0.0197	0.0196	0.0197	0.0195	0.019	0.0183
0	0.0431	0.043	0.0426	0.0403	0.0385	0.0388	0.0391	0.0397	0.0394	0.0384	0.0372	0.0373	0.0374	0.0374	0.0366	0.0354	0.0349	0.0347	0.034	0.0332	0.0327	0.0327	0.033	0.0331	0.033	0.0335	0.0333	0.0321	0.0309	0.0297	0.0282	0.0274	0.0265	0.0256	0.0247	0.0237	0.0231	0.0226	0.0218	0.0212	0.0207	0.0202	0.0197	0.0196	0.0196	0.0195	0.0193	0.0191	0.0186
0	0.043	0.0423	0.043	0.0409	0.0386	0.0388	0.0404	0.0409	0.041	0.04	0.0389	0.0392	0.0391	0.0383	0.0372	0.0361	0.0352	0.0343	0.034	0.0338	0.0336	0.0334	0.0333	0.0333	0.0334	0.0338	0.0334	0.0327	0.0317	0.0302	0.0289	0.0278	0.0268	0.0259	0.0249	0.0241	0.0236	0.0228	0.0221	0.0219	0.0214	0.0204	0.0202	0.0202	0.02	0.0198	0.0195	0.019	0.0186
0	0.044	0.043	0.0412	0.0406	0.0401	0.0394	0.0395	0.0387	0.0382	0.0386	0.038	0.038	0.0374	0.0366	0.0363	0.0358	0.0349	0.0348	0.0344	0.0339	0.0335	0.0332	0.0332	0.033	0.0329	0.0334	0.0333	0.0324	0.0312	0.0299	0.0286	0.0275	0.0266	0.0259	0.0251	0.024	0.0233	0.0227	0.0218	0.0213	0.021	0.0204	0.02	0.0196	0.0195	0.0195	0.0194	0.0192	0.0187
0	0.0441	0.0435	0.0439	0.0434	0.0409	0.0397	0.0397	0.0393	0.0399	0.0392	0.038	0.0378	0.0376	0.0377	0.0373	0.0364	0.0353	0.0344	0.034	0.0335	0.0332	0.0332	0.0331	0.033	0.0331	0.0334	0.0331	0.0323	0.031	0.0295	0.0284	0.0274	0.0264	0.0255	0.0248	0.024	0.0234	0.0226	0.0219	0.0216	0.0211	0.0206	0.0203	0.02	0.0198	0.0196	0.0192	0.0187	0.0185
0	0.0409	0.04	0.0394	0.0388	0.0384	0.0385	0.0396	0.0401	0.0398	0.0382	0.0368	0.0372	0.0376	0.0375	0.0369	0.0362	0.0347	0.0338	0.0335	0.0334	0.0335	0.0332	0.0327	0.0324	0.0326	0.0332	0.0331	0.0323	0.0313	0.0299	0.0282	0.0271	0.0263	0.0256	0.0247	0.0238	0.0233	0.0227	0.0221	0.0216	0.0207	0.02	0.0197	0.0197	0.0196	0.0197	0.0194	0.0186	0.0184
0	0.0434	0.0422	0.0421	0.0405	0.0398	0.041	0.0405	0.0399	0.0397	0.0385	0.0372	0.0372	0.0371	0.0375	0.0371	0.036	0.035	0.0348	0.0344	0.0339	0.0333	0.0331	0.033	0.0328	0.0327	0.0332	0.0332	0.0325	0.0312	0.0296	0.0282	0.0275	0.0266	0.0257	0.0248	0.0238	0.0233	0.0231	0.0224	0.0218	0.0211	0.0202	0.0201	0.02	0.0195	0.0194	0.0193	0.0191	0.0186
0	0.0415	0.0426	0.0415	0.0376	0.0384	0.041	0.042	0.0418	0.0403	0.039	0.0382	0.0376	0.0369	0.0374	0.0376	0.0366	0.0353	0.0347	0.0347	0.034	0.0334	0.0331	0.0329	0.0326	0.0327	0.0332	0.033	0.0324	0.0314	0.0299	0.0285	0.0276	0.0267	0.0258	0.025	0.0238	0.0232	0.0231	0.0222	0.0215	0.0211	0.0206	0.0203	0.0199	0.0197	0.0197	0.0195	0.0191	0.0184
0	0.0402	0.0424	0.0434	0.0406	0.0378	0.038	0.0391	0.0392	0.0386	0.0381	0.0376	0.0384	0.039	0.0377	0.0366	0.036	0.0353	0.0341	0.0337	0.0331	0.033	0.033	0.0329	0.0329	0.0332	0.0334	0.0331	0.0323	0.0313	0.03	0.0285	0.0273	0.0263	0.0255	0.0248	0.0237	0.0233	0.0229	0.0221	0.0217	0.0209	0.0202	0.02	0.0199	0.0196	0.0195	0.0192	0.0189	0.0186
0	0.00448	0.00326	0.0025	0.0029	0.00369	0.0051	0.00466	0.00486	0.00519	0.005	0.00388	0.0036	0.00388	0.00426	0.00446	0.0047	0.00469	0.00466	0.00448	0.0044	0.00486	0.00508	0.00503	0.00474	0.00452	0.00466	0.00482	0.00476	0.0042	0.00377	0.00361	0.00358	0.00336	0.003	0.00302	0.00282	0.00255	0.00241	0.00217	0.00234	0.00223	0.00162	0.00147	0.00132	0.00125	0.00151	0.00118	0.000652	0.000554
0	0.00485	0.00393	0.00626	0.00604	0.00396	0.00391	0.00466	0.00472	0.00469	0.00489	0.00441	0.00474	0.00513	0.00515	0.00506	0.00506	0.0049	0.00478	0.005	0.00474	0.00465	0.00485	0.00486	0.00459	0.00453	0.00491	0.0052	0.00496	0.00452	0.00408	0.00374	0.00358	0.00348	0.00329	0.0031	0.0029	0.00272	0.00246	0.00227	0.00218	0.00202	0.00204	0.00199	0.00166	0.00159	0.00184	0.00164	0.00149	0.00149
0	0.00191	0.00245	0.0047	0.00503	0.00503	0.0037	0.00349	0.00443	0.00459	0.00464	0.00431	0.00443	0.00478	0.00475	0.00488	0.00475	0.00421	0.00369	0.0043	0.00443	0.00448	0.00465	0.00468	0.00476	0.00474	0.00487	0.00488	0.00471	0.00444	0.00409	0.00377	0.00335	0.00282	0.00274	0.00283	0.00251	0.00253	0.00251	0.00197	0.00163	0.00144	0.00148	0.00187	0.00177	0.00148	0.00135	0.00136	0.00117	0.000747
0	0.00264	0.00212	0.00325	0.00279	0.00235	0.0042	0.00505	0.00387	0.00344	0.00241	0.00185	0.00311	0.00406	0.00519	0.0051	0.00455	0.00429	0.00438	0.00454	0.00448	0.00447	0.00456	0.00465	0.00466	0.00442	0.0047	0.00504	0.00471	0.00418	0.0038	0.00344	0.00319	0.00314	0.0032	0.00273	0.00237	0.00254	0.00237	0.0021	0.00204	0.00173	0.00147	0.00147	0.00137	0.00132	0.00156	0.00182	0.00154	0.00105
0	0.00137	0.00181	0.00523	0.00541	0.00477	0.00443	0.00493	0.00512	0.00569	0.00528	0.00472	0.00518	0.00524	0.00551	0.00575	0.00523	0.00454	0.00483	0.00476	0.00441	0.00456	0.00447	0.00469	0.00499	0.00488	0.00499	0.00486	0.00468	0.00441	0.00389	0.00369	0.00347	0.00308	0.00309	0.00307	0.00268	0.00266	0.00239	0.00206	0.00214	0.00186	0.00156	0.00145	0.00116	0.00124	0.00139	0.00138	0.00132	0.00116
0	0.00279	0.00267	0.00274	0.00155	0.0021	0.00314	0.00499	0.00505	0.00506	0.00456	0.00345	0.00386	0.00459	0.00505	0.00478	0.00459	0.00451	0.00476	0.00489	0.00456	0.00459	0.00482	0.00486	0.00439	0.00451	0.0049	0.0048	0.00468	0.00445	0.00383	0.00351	0.00361	0.00345	0.00303	0.00283	0.00249	0.00231	0.00213	0.00187	0.00196	0.00179	0.00162	0.00182	0.00168	0.00146	0.00151	0.00147	0.00115	0.000976
0	0.00143	0.00276	0.0039	0.00335	0.00296	0.00459	0.00425	0.00339	0.00388	0.00413	0.00346	0.00429	0.00518	0.00553	0.00477	0.0039	0.00365	0.00404	0.0047	0.00481	0.00478	0.0045	0.0042	0.00429	0.00429	0.00438	0.0045	0.00463	0.00435	0.00404	0.00374	0.00339	0.0031	0.00295	0.00271	0.0024	0.0024	0.00234	0.00187	0.0018	0.00187	0.00172	0.00141	0.0012	0.00123	0.00144	0.00141	0.00102	0.000697
0	0.00602	0.0069	0.00527	0.00238	0.00234	0.00453	0.00588	0.00569	0.00495	0.00525	0.00454	0.00411	0.00436	0.00426	0.00414	0.00437	0.00463	0.00497	0.00519	0.00497	0.00477	0.00471	0.0046	0.00447	0.00451	0.00494	0.00506	0.0048	0.00459	0.00415	0.00387	0.00392	0.0036	0.00311	0.00311	0.00267	0.00255	0.00234	0.00199	0.00197	0.0017	0.00137	0.00156	0.00153	0.00161	0.00185	0.00153	0.00136	0.00114
0	-0.000219	0.000481	0.00215	0.00198	0.000944	0.00133	0.00299	0.00386	0.00383	0.00396	0.00363	0.0039	0.00529	0.00607	0.00539	0.00453	0.00407	0.00435	0.00436	0.00427	0.00457	0.00465	0.00454	0.0044	0.00446	0.00457	0.00445	0.00432	0.00431	0.00387	0.0035	0.00352	0.00333	0.00303	0.00282	0.00231	0.00244	0.00243	0.00188	0.00174	0.00161	0.00136	0.00144	0.00154	0.00159	0.00165	0.00139	0.000823	0.000557
0	0.0035	0.00238	0.00326	0.00431	0.00472	0.00487	0.00472	0.00469	0.00517	0.00495	0.00433	0.00448	0.00468	0.00456	0.00485	0.00504	0.00485	0.00439	0.00417	0.00443	0.00487	0.00511	0.00491	0.00464	0.00468	0.00484	0.00481	0.00447	0.00418	0.00387	0.00348	0.00328	0.00299	0.00281	0.00264	0.00233	0.00242	0.0025	0.00221	0.00228	0.00207	0.00168	0.00155	0.00133	0.00133	0.00132	0.00113	0.000904	0.000732
0	0.0452	0.0427	0.0408	0.0407	0.0413	0.0413	0.042	0.0413	0.0406	0.04	0.0388	0.0385	0.0383	0.0377	0.0373	0.0363	0.0355	0.0348	0.0344	0.0338	0.0334	0.0335	0.0335	0.0334	0.0334	0.0335	0.0334	0.0328	0.0316	0.0303	0.0292	0.028	0.0266	0.0256	0.025	0.0245	0.0244	0.0239	0.023	0.0224	0.0221	0.0215	0.0208	0.0201	0.0199	0.0197	0.0194	0.0195	0.0191
0	0.0428	0.0437	0.0431	0.0421	0.041	0.0405	0.0401	0.0411	0.0407	0.0397	0.0391	0.0385	0.038	0.038	0.0375	0.036	0.0351	0.0346	0.0342	0.0337	0.0334	0.0334	0.0333	0.0333	0.0335	0.0337	0.0335	0.0326	0.0314	0.03	0.029	0.0277	0.0262	0.0253	0.0247	0.024	0.0239	0.0234	0.0227	0.0221	0.0213	0.0208	0.0209	0.0206	0.02	0.0199	0.0197	0.0195	0.0192
0	0.0434	0.0444	0.0434	0.043	0.043	0.043	0.0418	0.0404	0.0397	0.0396	0.0391	0.0392	0.0388	0.038	0.037	0.0362	0.0354	0.0345	0.0339	0.0338	0.0338	0.0335	0.0333	0.0333	0.0334	0.0337	0.0336	0.0328	0.0315	0.0302	0.029	0.0279	0.0267	0.0257	0.0251	0.0245	0.0241	0.0235	0.0225	0.0218	0.0215	0.0211	0.0206	0.0201	0.0198	0.02	0.0198	0.0193	0.0189
0	0.0394	0.0405	0.0396	0.038	0.0374	0.0397	0.0413	0.0407	0.0391	0.0372	0.0364	0.0371	0.0376	0.0377	0.0371	0.0359	0.035	0.0341	0.0333	0.0327	0.0328	0.0329	0.0328	0.0327	0.033	0.0335	0.0331	0.0321	0.031	0.0298	0.0284	0.0271	0.0261	0.0253	0.0244	0.024	0.0238	0.023	0.0221	0.0218	0.0215	0.021	0.0204	0.0197	0.0195	0.0195	0.0193	0.019	0.0185
0	0.0426	0.0416	0.042	0.0429	0.0415	0.0422	0.0418	0.04	0.0393	0.0393	0.0386	0.0382	0.0381	0.0382	0.0377	0.0367	0.0356	0.035	0.0347	0.034	0.0336	0.0332	0.033	0.0331	0.0332	0.0338	0.0336	0.0326	0.0314	0.03	0.0285	0.0274	0.0265	0.0259	0.0251	0.0244	0.0241	0.0235	0.0225	0.022	0.0216	0.0214	0.021	0.0203	0.0198	0.0197	0.0195	0.0193	0.0187
0	0.0418	0.0401	0.0406	0.0406	0.0401	0.0399	0.0403	0.0408	0.0401	0.0385	0.038	0.0379	0.0376	0.0376	0.0366	0.0354	0.0352	0.0346	0.0336	0.0327	0.0325	0.0325	0.0326	0.0329	0.0329	0.033	0.033	0.0323	0.0312	0.0299	0.0286	0.0274	0.0264	0.0254	0.0246	0.0241	0.0239	0.0233	0.0226	0.0221	0.0216	0.021	0.0205	0.0199	0.0195	0.0197	0.0195	0.019	0.0185
0	0.043	0.0404	0.0401	0.0398	0.0395	0.0384	0.0404	0.0404	0.0398	0.0398	0.0396	0.0393	0.0382	0.0372	0.0364	0.0352	0.0347	0.0344	0.0342	0.0334	0.0329	0.0329	0.0331	0.033	0.0331	0.0336	0.0336	0.0328	0.0316	0.0299	0.0285	0.0275	0.0262	0.025	0.0243	0.0239	0.0239	0.0234	0.0225	0.022	0.0215	0.021	0.0205	0.0199	0.0197	0.0196	0.0192	0.0189	0.0187
0	0.0413	0.0416	0.0428	0.0414	0.0411	0.0416	0.0418	0.0417	0.0411	0.0399	0.0387	0.0382	0.038	0.0377	0.0375	0.0365	0.0352	0.0343	0.034	0.0336	0.0333	0.0332	0.0332	0.0331	0.0331	0.0335	0.0336	0.0326	0.0311	0.0297	0.0285	0.0275	0.0266	0.0256	0.0248	0.0241	0.0238	0.0232	0.0223	0.0219	0.0216	0.0212	0.0211	0.0203	0.0197	0.0196	0.0195	0.0192	0.0189
0	0.0419	0.0409	0.0403	0.0411	0.0419	0.041	0.0414	0.0418	0.0408	0.0392	0.0374	0.0368	0.0376	0.0379	0.0371	0.0357	0.0346	0.0341	0.0339	0.0333	0.0331	0.0328	0.0325	0.0327	0.033	0.0335	0.0332	0.0323	0.0312	0.0296	0.0282	0.027	0.0262	0.0256	0.0248	0.0242	0.024	0.0233	0.0224	0.0221	0.0216	0.0211	0.0204	0.0199	0.0199	0.0199	0.0195	0.0187	0.0182
0	0.0427	0.0403	0.0395	0.039	0.0374	0.0367	0.0368	0.0367	0.0374	0.0374	0.0366	0.0356	0.0353	0.0356	0.0345	0.033	0.0323	0.0325	0.0324	0.0319	0.0316	0.0311	0.0311	0.0311	0.0312	0.0315	0.0314	0.0308	0.0299	0.0285	0.0272	0.0263	0.0253	0.0247	0.0241	0.0233	0.023	0.0225	0.0218	0.0214	0.021	0.0206	0.0202	0.0198	0.0197	0.0195	0.0191	0.0187	0.0183
0	0.0375	0.0384	0.0392	0.0366	0.0368	0.0379	0.039	0.0385	0.0384	0.0374	0.0358	0.0348	0.0351	0.035	0.0347	0.0342	0.0331	0.0327	0.0324	0.032	0.0318	0.0316	0.0314	0.0312	0.0312	0.0315	0.0317	0.0309	0.0295	0.0281	0.0269	0.026	0.0252	0.0244	0.0238	0.0233	0.0233	0.0229	0.022	0.0214	0.021	0.0206	0.0204	0.02	0.0196	0.0193	0.019	0.0186	0.0183
0	0.0407	0.0379	0.0395	0.0405	0.0391	0.0391	0.0389	0.0376	0.0375	0.036	0.0353	0.0358	0.0353	0.0349	0.0346	0.0341	0.0334	0.0323	0.032	0.0319	0.0314	0.031	0.031	0.0313	0.0314	0.0317	0.0314	0.0306	0.0297	0.0285	0.0273	0.0264	0.0254	0.0247	0.0241	0.0234	0.0233	0.0228	0.0218	0.0212	0.021	0.0204	0.0198	0.0194	0.0194	0.0195	0.0191	0.0187	0.0184
0	0.0378	0.0385	0.0408	0.0398	0.0376	0.0374	0.0383	0.038	0.0379	0.037	0.0351	0.0345	0.0349	0.0355	0.035	0.0336	0.0326	0.0324	0.0322	0.0315	0.0311	0.0311	0.0311	0.031	0.0309	0.0311	0.0311	0.0304	0.0293	0.0282	0.0271	0.0261	0.025	0.0243	0.0238	0.0235	0.0231	0.0225	0.022	0.0215	0.0209	0.0206	0.0201	0.0194	0.0192	0.0191	0.0189	0.0185	0.0182
0	0.0415	0.0399	0.0395	0.0391	0.0383	0.0384	0.0396	0.0393	0.0377	0.0368	0.0372	0.037	0.036	0.0356	0.035	0.0346	0.0338	0.0333	0.0332	0.0322	0.0318	0.032	0.032	0.0316	0.0312	0.0315	0.0314	0.0309	0.03	0.0288	0.0277	0.0269	0.026	0.0251	0.0243	0.0235	0.0233	0.0228	0.0218	0.0212	0.0209	0.0204	0.0201	0.0197	0.0195	0.0194	0.0193	0.019	0.0185
0	0.0406	0.0408	0.0408	0.0387	0.0375	0.0392	0.0403	0.0395	0.0385	0.0376	0.0371	0.0369	0.0359	0.0352	0.0348	0.0335	0.0326	0.0324	0.0319	0.0319	0.0319	0.0312	0.0307	0.0309	0.0312	0.0313	0.0311	0.0305	0.0294	0.0282	0.0271	0.0261	0.0252	0.0244	0.0239	0.0235	0.0232	0.0226	0.0218	0.0216	0.0211	0.0204	0.02	0.0195	0.0194	0.0197	0.0192	0.0184	0.0182
0	0.0424	0.0414	0.04	0.0378	0.0368	0.0386	0.0411	0.0406	0.0386	0.0375	0.0364	0.0359	0.0354	0.0352	0.0353	0.034	0.0328	0.0325	0.0321	0.0316	0.0316	0.0313	0.0313	0.0313	0.0316	0.0321	0.0318	0.0308	0.0297	0.0287	0.0273	0.0261	0.0255	0.0248	0.0239	0.0233	0.0234	0.0229	0.0219	0.0214	0.0212	0.0209	0.0206	0.0201	0.0195	0.0192	0.0191	0.0186	0.0181
0	0.0413	0.0415	0.041	0.0395	0.0393	0.0388	0.0383	0.0367	0.0368	0.0373	0.0365	0.0359	0.0353	0.0349	0.0346	0.0336	0.0327	0.0327	0.0325	0.0316	0.0313	0.0311	0.0309	0.0308	0.0311	0.0316	0.0315	0.0305	0.0292	0.028	0.027	0.0261	0.0252	0.0246	0.024	0.0233	0.0232	0.0226	0.0215	0.0212	0.0209	0.0205	0.0201	0.0195	0.019	0.0189	0.0188	0.0185	0.0182
0	0.0397	0.0389	0.0369	0.0369	0.0387	0.0378	0.0371	0.0367	0.0363	0.0358	0.0346	0.0345	0.0351	0.0348	0.0343	0.0331	0.0321	0.0322	0.0321	0.0314	0.031	0.031	0.0311	0.0309	0.0308	0.0311	0.0309	0.0304	0.0294	0.0282	0.0271	0.0263	0.0255	0.0246	0.0241	0.0237	0.0232	0.0223	0.0216	0.0214	0.0209	0.0203	0.0199	0.0195	0.0192	0.0189	0.0187	0.0184	0.0181
0	0.0405	0.0389	0.0385	0.0389	0.0386	0.039	0.0405	0.0394	0.0379	0.0369	0.0358	0.0357	0.0358	0.0357	0.035	0.0341	0.0332	0.0324	0.0321	0.0321	0.0319	0.0314	0.0312	0.0309	0.0312	0.0316	0.0313	0.0305	0.0296	0.0285	0.0274	0.0265	0.0256	0.0248	0.0241	0.0232	0.0229	0.0226	0.0219	0.0215	0.0211	0.0206	0.0201	0.0195	0.0193	0.0195	0.0194	0.0188	0.0182
0	0.0471	0.0435	0.0424	0.0425	0.0413	0.0394	0.0406	0.0422	0.0424	0.0404	0.0386	0.0388	0.0388	0.0388	0.0388	0.0375	0.0363	0.0358	0.0346	0.0336	0.0336	0.0334	0.0332	0.0334	0.0338	0.0339	0.0339	0.0332	0.0321	0.0306	0.0294	0.0284	0.0273	0.0263	0.0255	0.0248	0.0244	0.0239	0.0233	0.0227	0.0221	0.0217	0.0216	0.0211	0.0207	0.0207	0.0205	0.0203	0.0199
0	0.0422	0.0408	0.0411	0.0394	0.0395	0.0417	0.0429	0.042	0.042	0.0401	0.0386	0.0391	0.0391	0.0385	0.0383	0.0371	0.0363	0.036	0.0356	0.0346	0.0341	0.0337	0.0335	0.0338	0.0341	0.0343	0.0342	0.0333	0.0321	0.0306	0.0294	0.0283	0.0273	0.0266	0.0259	0.0251	0.0246	0.0239	0.0231	0.0227	0.0224	0.0216	0.0213	0.0211	0.0212	0.0213	0.0208	0.0201	0.0201
0	0.0452	0.0449	0.0444	0.0441	0.0428	0.0423	0.043	0.0426	0.0411	0.04	0.0394	0.0393	0.0393	0.0387	0.0386	0.038	0.0369	0.0358	0.0352	0.0345	0.0337	0.0338	0.034	0.0339	0.0339	0.0342	0.0341	0.0331	0.032	0.0309	0.0296	0.0285	0.0274	0.0265	0.0259	0.025	0.0245	0.0239	0.0234	0.023	0.0224	0.0219	0.0214	0.0208	0.0209	0.0212	0.0211	0.0206	0.0201
0	0.047	0.0464	0.0456	0.044	0.0437	0.0425	0.0408	0.0411	0.0413	0.041	0.0405	0.0393	0.039	0.0388	0.0382	0.0375	0.0367	0.0355	0.0351	0.0345	0.034	0.034	0.0341	0.0339	0.0338	0.0339	0.0338	0.0333	0.0322	0.0307	0.0294	0.0285	0.0273	0.0263	0.0257	0.0251	0.0247	0.0241	0.0235	0.0231	0.0224	0.0219	0.0216	0.0212	0.0211	0.0212	0.0208	0.0201	0.0198
0	0.044	0.0425	0.0416	0.0406	0.0406	0.0422	0.0434	0.0422	0.0418	0.0401	0.0388	0.0395	0.0402	0.0391	0.038	0.0366	0.0358	0.0353	0.0348	0.0343	0.0342	0.0337	0.0336	0.0338	0.0344	0.0343	0.0338	0.033	0.0321	0.0307	0.0297	0.0286	0.0275	0.0266	0.026	0.0251	0.0246	0.0242	0.0234	0.0226	0.0223	0.0219	0.0217	0.0211	0.0208	0.0203	0.02	0.02	0.0201
0	0.0438	0.0419	0.0431	0.0422	0.0402	0.0396	0.0406	0.041	0.0403	0.0388	0.038	0.0383	0.0388	0.0386	0.0383	0.0373	0.0365	0.0357	0.0354	0.0345	0.0338	0.0336	0.0338	0.034	0.034	0.0342	0.0343	0.0336	0.0322	0.0307	0.0296	0.0284	0.0273	0.0264	0.0255	0.0247	0.0245	0.0242	0.0235	0.0229	0.0224	0.0219	0.0218	0.0212	0.0209	0.0207	0.0205	0.0203	0.0201
0	0.0479	0.0439	0.0426	0.0428	0.0425	0.0412	0.0411	0.0432	0.0432	0.041	0.0402	0.0405	0.0398	0.0385	0.0381	0.0374	0.0362	0.0357	0.0351	0.0347	0.0344	0.0342	0.0337	0.0335	0.0338	0.0343	0.0342	0.0335	0.0323	0.0307	0.0293	0.0284	0.0273	0.0262	0.0257	0.0251	0.0248	0.0245	0.0236	0.0229	0.0226	0.0221	0.0217	0.0213	0.0209	0.0208	0.0208	0.0205	0.0201
0	0.0429	0.0421	0.0453	0.0465	0.0434	0.0414	0.0417	0.0411	0.0411	0.0406	0.0396	0.039	0.039	0.0386	0.0378	0.0368	0.0357	0.0351	0.0348	0.0343	0.034	0.0338	0.0336	0.0335	0.0338	0.0342	0.034	0.0333	0.0319	0.0303	0.0291	0.0283	0.0273	0.0265	0.0258	0.0249	0.0244	0.0238	0.023	0.0226	0.0222	0.0218	0.0215	0.0208	0.0205	0.0207	0.0207	0.02	0.0194
0	0.0458	0.0435	0.043	0.0446	0.044	0.0428	0.0431	0.0422	0.0416	0.0406	0.0391	0.0388	0.0387	0.0387	0.0389	0.0382	0.0366	0.0357	0.0354	0.0346	0.0342	0.0343	0.0341	0.0338	0.0337	0.0339	0.034	0.0334	0.0323	0.0311	0.0298	0.0286	0.0274	0.0262	0.0256	0.0249	0.0246	0.0241	0.0234	0.0229	0.0224	0.0219	0.0217	0.0212	0.021	0.0209	0.0208	0.0206	0.0199
0	0.0442	0.0436	0.0427	0.0418	0.0427	0.0421	0.0417	0.0408	0.0403	0.0402	0.0393	0.0392	0.0385	0.0382	0.0376	0.0358	0.035	0.035	0.0349	0.0341	0.0337	0.0336	0.0337	0.0337	0.0336	0.034	0.0339	0.0331	0.0319	0.0306	0.0296	0.0286	0.0272	0.0261	0.0253	0.0248	0.0246	0.024	0.0231	0.0223	0.022	0.0216	0.0214	0.0211	0.0208	0.0209	0.0206	0.02	0.0196
0	0.0567	0.0571	0.0569	0.0549	0.0536	0.0525	0.0513	0.0507	0.0504	0.0502	0.0494	0.0503	0.0496	0.0481	0.0473	0.0461	0.0451	0.0444	0.0443	0.0439	0.0436	0.0433	0.0429	0.0428	0.043	0.0432	0.0431	0.0423	0.041	0.0395	0.0382	0.037	0.0356	0.0345	0.0338	0.0331	0.0324	0.0318	0.0314	0.0308	0.0302	0.0298	0.0295	0.0288	0.0283	0.028	0.0279	0.0275	0.0267
0	0.0565	0.0549	0.054	0.0537	0.0544	0.0544	0.0536	0.0517	0.0512	0.0505	0.0492	0.0488	0.0489	0.0488	0.0482	0.0469	0.0456	0.0448	0.0444	0.0438	0.0437	0.0436	0.0435	0.0435	0.0434	0.0433	0.043	0.042	0.0407	0.0393	0.038	0.037	0.0358	0.0347	0.034	0.0333	0.0329	0.0322	0.0312	0.0307	0.0303	0.0296	0.0291	0.0287	0.0284	0.0283	0.0281	0.0277	0.027
0	0.0574	0.0551	0.0538	0.0538	0.0541	0.0545	0.0533	0.0523	0.0519	0.051	0.0503	0.0503	0.0496	0.0491	0.0481	0.0469	0.0455	0.0447	0.0444	0.0438	0.0437	0.0433	0.043	0.0431	0.0431	0.0431	0.0428	0.042	0.0407	0.0394	0.0381	0.0369	0.0359	0.0351	0.0343	0.0334	0.0328	0.0322	0.0314	0.0308	0.0301	0.0295	0.0292	0.0287	0.0284	0.0284	0.0281	0.0274	0.0271
0	0.0547	0.0537	0.054	0.0536	0.0535	0.0527	0.0522	0.0523	0.0522	0.0518	0.0508	0.0504	0.0503	0.0497	0.0481	0.0466	0.0451	0.0446	0.0443	0.0436	0.0435	0.0432	0.043	0.0432	0.0431	0.0432	0.0431	0.0423	0.041	0.0395	0.0383	0.0372	0.0363	0.0353	0.0342	0.0334	0.0331	0.0323	0.0312	0.0306	0.03	0.0294	0.0293	0.0288	0.0283	0.0283	0.0281	0.0277	0.0275
0	0.0524	0.0524	0.0531	0.0532	0.0515	0.05	0.0508	0.0501	0.0497	0.0504	0.05	0.0493	0.0485	0.0474	0.0467	0.0459	0.0452	0.0449	0.0446	0.044	0.0437	0.0433	0.043	0.043	0.0429	0.0432	0.0431	0.0421	0.0406	0.0393	0.0381	0.0368	0.0356	0.0348	0.034	0.0331	0.0327	0.032	0.0312	0.0306	0.0299	0.0293	0.029	0.0284	0.0281	0.0278	0.0278	0.0274	0.0271
0	0.0533	0.0536	0.0539	0.0542	0.0539	0.0538	0.0533	0.0525	0.0515	0.0507	0.0498	0.05	0.0499	0.0491	0.0477	0.0462	0.0454	0.0449	0.0443	0.0437	0.0434	0.0429	0.0428	0.0426	0.0424	0.0428	0.0429	0.0421	0.041	0.0396	0.0382	0.0368	0.0357	0.0349	0.034	0.0331	0.0326	0.032	0.0311	0.0303	0.03	0.0294	0.0292	0.0289	0.0286	0.0283	0.028	0.0278	0.0273
0	0.058	0.0561	0.0563	0.055	0.052	0.0509	0.0523	0.0538	0.0529	0.0507	0.0495	0.0491	0.0487	0.0481	0.0474	0.0462	0.0452	0.0453	0.0446	0.0433	0.0428	0.0428	0.0429	0.0429	0.0429	0.0432	0.0431	0.0423	0.0411	0.0394	0.0379	0.0367	0.0356	0.0349	0.0342	0.0331	0.0326	0.0321	0.0313	0.0305	0.0299	0.0291	0.029	0.029	0.0287	0.0283	0.0279	0.0274	0.027
0	0.0525	0.0532	0.0535	0.0527	0.0516	0.0511	0.0513	0.0519	0.0515	0.0508	0.0495	0.0486	0.0482	0.0475	0.0463	0.0458	0.0451	0.0444	0.0435	0.0435	0.0434	0.0429	0.0425	0.0425	0.0425	0.0428	0.0425	0.0418	0.0406	0.039	0.0378	0.0369	0.0356	0.0347	0.0339	0.0333	0.0329	0.0322	0.031	0.0303	0.0299	0.0296	0.0291	0.0283	0.028	0.0278	0.0275	0.0271	0.0266
0	0.0527	0.0548	0.053	0.0513	0.0509	0.0498	0.0506	0.0501	0.049	0.0482	0.0477	0.0477	0.0475	0.0474	0.0466	0.0457	0.0448	0.0439	0.0435	0.0429	0.0428	0.0429	0.0427	0.0423	0.0422	0.0424	0.0422	0.0414	0.0403	0.0389	0.0376	0.0366	0.0356	0.0347	0.0337	0.0329	0.0326	0.0319	0.0308	0.0301	0.0295	0.0292	0.0289	0.0283	0.0279	0.0277	0.0274	0.0271	0.0268
0	0.0554	0.0538	0.0538	0.0542	0.0544	0.0535	0.0526	0.0521	0.0514	0.0498	0.0491	0.0495	0.0491	0.0485	0.0475	0.0463	0.0451	0.045	0.0446	0.0434	0.0433	0.0434	0.0429	0.0428	0.0431	0.0434	0.0431	0.0424	0.0413	0.0397	0.0383	0.0372	0.0361	0.035	0.0342	0.0335	0.0329	0.0321	0.0311	0.0305	0.0302	0.0298	0.0295	0.0289	0.0284	0.0282	0.0277	0.0276	0.0273
[truncated: 1,696 more columns]
